# Supplementary material for: Implementing portable, real-time 16S rRNA sequencing in the healthcare sector enhances antimicrobial stewardship
Source: eBioMedicine. 2026 Jun 10;129:106317. doi: 10.1016/j.ebiom.2026.106317 (PMC13347615; doi:10.1016/j.ebiom.2026.106317)
Supplement: Supplementary File S1 [file mmc1.csv]

patient_number	sample_id	unique_id	sample_type	patient_age	sex	Patient location	Immunostatus	organism (one per line)	pipeline	significance	reason for request	outcome_post_16S
nnZZHHQCQ	1	nnZZHHQCQ-1	WRIST BONE TISSUE	36	male	ward	competent	NA	NA	NA	sample taken while on Abx	no change
rrKYPCXPP	1	rrKYPCXPP-1	TISSUE RIGHT FOOT	11	female	ward	competent	NA	NA	NA	sample taken while on Abx	no change
rrKYPCXPP	1	rrKYPCXPP-1	TISSUE RIGHT FOOT	11	female	ward	competent	NA	NA	NA	NA	NA
nnZQKMWPX	1	nnZQKMWPX-1	TISSUE (UPPER ABDOMEN)	33	male	outpatient clinic	competent	Mycobacterium lepromatosis	Amplicon Sorter	pathogen	expected fastidious organism	confirms treatment choice
nnZQKMWPX	1	nnZQKMWPX-1	TISSUE (UPPER ABDOMEN)	33	male	outpatient clinic	competent	Staphylococcus sp.	Kraken	contaminant	NA	NA
ddLKXQYKQZ	1	ddLKXQYKQZ-1	TISSUE (THORACIC)	68	male	ward	competent	NA	NA	NA	sample taken while on Abx	no change
ddLKXMXYYW	1	ddLKXMXYYW-1	TISSUE (T9/T10 BONE)	69	male	ward	NA	NA	NA	NA	unable to grow	confirms treatment choice
bbQPPHXW	1	bbQPPHXW-1	TISSUE (STERNAL)	63	male	ward	competent	NA	NA	NA	sample taken while on Abx	no change
nnZQXYKQW	1	nnZQXYKQW-1	TISSUE (RIGHT LEG)	61	female	ward	immunosuppressed	NA	NA	NA	unable to grow	no change
nnWYPXKHC	1	nnWYPXKHC-1	TISSUE (RIGHT KNEE)	75	female	ward	competent	NA	NA	NA	sample taken while on Abx	no change
nnWYPXKHC	2	nnWYPXKHC-2	TISSUE (RIGHT KNEE)	75	female	NA	NA	NA	NA	NA	NA	NA
nnYZMMYXC	1	nnYZMMYXC-1	TISSUE (RIGHT ARM)	33	male	outpatient clinic	immunosuppressed	Mycobacterium abscessus-chelonae complex	Amplicon Sorter	pathogen	TAT	start Abx therapy
nnZZQZZCC	1	nnZZQZZCC-1	TISSUE (RIGHT ANKLE)	61	male	ward	competent	NA	NA	NA	unable to grow	no change
nnYYXYCMK	1	nnYYXYCMK-1	TISSUE (RENAL)	69	female	ward	competent	Corynebacterium sp.	Kraken	contaminant	unable to grow	no change
nnYYXYCMK	2	nnYYXYCMK-2	TISSUE (RENAL)	69	female	ward	competent	Corynebacterium sp.	Kraken	contaminant	NA	NA
nnYYXYCMK	1	nnYYXYCMK-1	TISSUE (RENAL)	69	female	ward	competent	Enhydrobacter sp.	Kraken	contaminant	unable to grow	no change
nnYYXYCMK	2	nnYYXYCMK-2	TISSUE (RENAL)	69	female	ward	competent	Enhydrobacter sp.	Kraken	contaminant	unable to grow	confirms non-infectious cause
nnYYXYCMK	2	nnYYXYCMK-2	TISSUE (RENAL)	69	female	ward	competent	Staphylococcus sp.	Kraken	contaminant	NA	NA
nnYYXYCMK	1	nnYYXYCMK-1	TISSUE (RENAL)	69	female	ward	competent	Staphylococcus sp.	Kraken	contaminant	unable to grow	no change
ddLLMHQWC	1	ddLLMHQWC-1	TISSUE (PUS EXTRADURAL FLUID)	69	male	ward	competent	NA	unknown	NA	unable to grow	stop Abx
bbXKWXXH	1	bbXKWXXH-1	TISSUE (PERGRAFT CLOT)	69	male	ward	competent	NA	NA	NA	confirm non-infectious cause	stop Abx
nnZQZXPCZ	1	nnZQZXPCZ-1	TISSUE (NASAL)	65	male	ITU	competent	Unable to amplify	NA	NA	sample taken while on Abx	no change
nnZQXYKQW	2	nnZQXYKQW-2	TISSUE (LOWER RIGHT LEG)	61	female	outpatient clinic	immunosuppressed	Cutibacterium acnes	Amplicon Sorter	pathogen	unable to grow	start Abx therapy
nnZQXYKQW	2	nnZQXYKQW-2	TISSUE (LOWER RIGHT LEG)	61	female	outpatient clinic	immunosuppressed	Pseudomonas sp.	Amplicon Sorter	NA	NA	NA
nnZQCZPXW	1	nnZQCZPXW-1	TISSUE (LEFT TIBIA BONE BIOPSY)	31	female	outpatient clinic	immunosuppressed	NA	NA	NA	unable to grow	confirms treatment choice
nnYQHMXHW	1	nnYQHMXHW-1	TISSUE (LEFT KNEE)	51	male	ward	competent	NA	NA	NA	expected fastidious organism	no change
ddLKXPPWWM	1	ddLKXPPWWM-1	TISSUE (HEAD)	45	male	ward	competent	NA	NA	NA	unable to grow	confirms treatment choice
ddLLMHQWC	3	ddLLMHQWC-3	TISSUE (EXTRADURAL TISSUE)	69	male	ward	competent	Unable to sequence	unknown	NA	unable to grow	NA
ddLKXPQQPH	1	ddLKXPQQPH-1	TISSUE (EPIDURAL)	38	male	ITU	NA	Cutibacterium sp.	Amplicon Sorter	contaminant	sample taken while on Abx	confirms treatment choice
ddLKXMWHWX	1	ddLKXMWHWX-1	TISSUE (EPIDURAL)	64	male	ward	NA	NA	NA	NA	sample taken while on Abx	confirms treatment choice
ddLLWWMPC	1	ddLLWWMPC-1	TISSUE (EPIDURAL)	69	female	ward	NA	NA	NA	NA	sample taken while on Abx	confirms treatment choice
ddLLMHQWC	2	ddLLMHQWC-2	TISSUE (DEEP SUTURE EXTRACRANIAL)	69	male	ward	competent	NA	unknown	NA	unable to grow	NA
nnHWPXYWZ	3	nnHWPXYWZ-3	TISSUE (DEEP RIGHT KNEE)	64	female	ward	NA	Unable to amplify	NA	NA	sample taken while on Abx	no change
nnZZWKZHW	1	nnZZWKZHW-1	TISSUE (BREAST)	66	female	outpatient clinic	competent	NA	NA	NA	sample taken while on Abx	no change
nnYQXXCYK	2	nnYQXXCYK-2	TISSUE (BONE MARROW)	45	female	outpatient clinic	competent	NA	NA	NA	confirm non-infectious cause	confirms non-infectious cause
bbXKMWZZ	1	bbXKMWZZ-1	TISSUE (BICUSPID VALVE)	35	male	ITU	competent	NA	NA	NA	unable to grow	NA
bbXXYHCC	1	bbXXYHCC-1	TISSUE (AORTIC)	29	male	ITU	competent	NA	NA	NA	sample taken while on Abx	no change
bbXXZHWQ	1	bbXXZHWQ-1	TISSUE (AORTIC VALVE)	51	male	ward	immunosuppressed	NA	NA	NA	sample taken while on Abx	no change
bbXWCYXP	1	bbXWCYXP-1	TISSUE (AORTIC VALVE)	29	female	ward	NA	Staphylococcus sp.	Amplicon Sorter	pathogen	sample taken while on Abx	confirms treatment choice
bbMMYXXX	1	bbMMYXXX-1	TISSUE (AORTIC VALVE)	61	male	ward	competent	NA	NA	NA	unable to grow	NA
nnZCCZKQH	2	nnZCCZKQH-2	TISSUE (AORTIC GRAFT)	62	male	NA	NA	NA	NA	NA	NA	change of Abx therapy
nnWMQXQWW	1	nnWMQXQWW-1	TISSUE (AORTIC GRAFT)	72	female	ward	competent	Propionibacterium acnes	Kraken	contaminant	NA	NA
nnWMQXQWW	2	nnWMQXQWW-2	TISSUE (AORTIC GRAFT)	72	female	ward	competent	Propionibacterium acnes	Kraken	contaminant	NA	NA
nnWMQXQWW	1	nnWMQXQWW-1	TISSUE (AORTIC GRAFT)	72	female	ward	competent	Streptococcus agalactiae	Amplicon Sorter	pathogen	unable to grow	change of Abx therapy
nnWMQXQWW	2	nnWMQXQWW-2	TISSUE (AORTIC GRAFT)	72	female	ward	competent	Streptococcus agalactiae	Amplicon Sorter	pathogen	unable to grow	change of Abx therapy
bbXWYXYH	1	bbXWYXYH-1	TISSUE (AORTIC ABSCESS)	41	male	ward	competent	Streptococcus oralis	Amplicon Sorter	pathogen	other	confirms treatment choice
bbXXQZZZ	1	bbXXQZZZ-1	TISSUE (ANEURYSM WALL)	32	male	ITU	competent	NA	NA	NA	sample taken while on Abx	stop Abx
nnZKQPKMZ	1	nnZKQPKMZ-1	TISSUE (ABDOMINAL)	73	male	ward	competent	Haemophilus parainfluenzae	Kraken	contaminant	NA	NA
nnZKQPKMZ	1	nnZKQPKMZ-1	TISSUE (ABDOMINAL)	73	male	ward	competent	Mycobacterium tuberculosis	Amplicon Sorter	pathogen	expected fastidious organism	confirms treatment choice
bbMCQXCZ	3	bbMCQXCZ-3	TISSUE (AORTIC VALVE)	58	male	ITU	competent	Streptococcus dysgalactiae	Amplicon Sorter	pathogen	expected fastidious organism	change of Abx therapy
bbMCQXCZ	1	bbMCQXCZ-1	TISSUE (AORTIC VALVE)	58	male	ITU	competent	NA	NA	NA	expected fastidious organism	NA
bbMCQXCZ	2	bbMCQXCZ-2	TISSUE (AORTIC VALVE)	58	male	ITU	competent	NA	NA	NA	expected fastidious organism	NA
nnYQXXCYK	1	nnYQXXCYK-1	TISSUE	45	female	outpatient clinic	competent	NA	NA	NA	confirm non-infectious cause	confirms non-infectious cause
bbXWXYPY	1	bbXWXYPY-1	TISSUE	63	male	ward	competent	Parvimonas micra	Amplicon Sorter	pathogen	other	confirms treatment choice
bbXWXYPY	1	bbXWXYPY-1	TISSUE	63	male	ward	competent	Prevotella sp.	Kraken	pathogen	NA	NA
bbXWXYPY	1	bbXWXYPY-1	TISSUE	63	male	ward	competent	Streptococcus vulnaris	Amplicon Sorter	pathogen	NA	NA
bbXWXYPY	1	bbXWXYPY-1	TISSUE	63	male	ward	competent	Veillonella sp.	Kraken	pathogen	NA	NA
nnYQHMXHW	2	nnYQHMXHW-2	TISSE (LEFT KNEE)	51	male	ward	competent	NA	NA	NA	expected fastidious organism	no change
rrXCZMCXK	1	rrXCZMCXK-1	SYNOVIAL TISSUE	2	male	ward	competent	Cutibacterium sp.	Amplicon Sorter	NA	NA	NA
rrXCZMCXK	1	rrXCZMCXK-1	SYNOVIAL TISSUE	2	male	ward	competent	Staphylococcus sp.	Amplicon Sorter	NA	sample taken while on Abx	no change
rrKPKZKPC	1	rrKPKZKPC-1	SYNOVIAL FLUID	5	male	ward	competent	Kaistobacter sp.	Kraken	contaminant	unable to grow	no change
rrXCZQPCX	1	rrXCZQPCX-1	SYNOVIAL FLUID	0	male	ward	competent	Unable to identify organism	NA	NA	sample taken while on Abx	no change
nnYPPXPHC	1	nnYPPXPHC-1	SWAB (HICKMAN)	39	female	ward	competent	Enterococcus faecium	Kraken	NA	NA	NA
nnYPPXPHC	1	nnYPPXPHC-1	SWAB (HICKMAN)	39	female	ward	competent	Haemophilus parainfluenzae	Kraken	NA	NA	NA
nnYPPXPHC	1	nnYPPXPHC-1	SWAB (HICKMAN)	39	female	ward	competent	Mycobacteroides sp.	Amplicon Sorter	pathogen	unable to grow	change of Abx therapy
nnZQZYHWY	1	nnZQZYHWY-1	SWAB (CONJUNCTIVAL)	18	male	outpatient clinic	competent	Neisseria gonorrhoeae	Amplicon Sorter	pathogen	TAT	confirms treatment choice
rrXCZYQXC	2	rrXCZYQXC-2	RT HAND WOUND	0	female	ward	competent	NA	NA	NA	confirm non-infectious cause	stop Abx
nnHCKWQPC	1	nnHCKWQPC-1	PUS (LIVER)	39	male	ward	competent	Enterobactericeae	Kraken	pathogen	sample taken while on Abx	confirms treatment choice
nnYCXCPPH	1	nnYCXCPPH-1	PUS (LIVER)	73	male	ward	competent	Proteus mirabilis	Amplicon Sorter	pathogen	unable to grow	no change
nnWQHZKMC	1	nnWQHZKMC-1	PUS (LIP)	62	female	outpatient clinic	competent	Fusobacterium sp.	Amplicon Sorter	pathogen	NA	NA
nnWQHZKMC	1	nnWQHZKMC-1	PUS (LIP)	62	female	outpatient clinic	competent	Rothia sp.	Amplicon Sorter	pathogen	unable to grow	change of Abx therapy
nnWQHZKMC	1	nnWQHZKMC-1	PUS (LIP)	62	female	outpatient clinic	competent	Streptococcus sp.	Amplicon Sorter	pathogen	NA	NA
nnHZQZQYW	1	nnHZQZQYW-1	PUS (LEG)	61	male	ward	competent	Streptococcus pyogenes	Amplicon Sorter	pathogen	sample taken while on Abx	confirms treatment choice
ddLKXQYYCH	1	ddLKXQYYCH-1	PUS (INTRACRANIAL)	71	male	ward	competent	Cutibacterium acnes	Kraken	pathogen	other	change of Abx therapy
ddLKXPMPPZ	1	ddLKXPMPPZ-1	PUS (INTERCRANIAL)	49	male	ward	competent	Aggregatibacter sp.	Amplicon Sorter	NA	NA	NA
ddLKXPMPPZ	1	ddLKXPMPPZ-1	PUS (INTERCRANIAL)	49	male	ward	competent	Anaerococcus sp.	Kraken	NA	NA	NA
ddLKXPMPPZ	1	ddLKXPMPPZ-1	PUS (INTERCRANIAL)	49	male	ward	competent	Campylobacter sp.	Kraken	NA	NA	NA
ddLKXPMPPZ	1	ddLKXPMPPZ-1	PUS (INTERCRANIAL)	49	male	ward	competent	Enhydrobacter sp.	Kraken	NA	NA	NA
ddLKXPMPPZ	1	ddLKXPMPPZ-1	PUS (INTERCRANIAL)	49	male	ward	competent	Fusobacterium sp.	Amplicon Sorter	pathogen	sample taken while on Abx	confirms treatment choice
ddLKXPMPPZ	1	ddLKXPMPPZ-1	PUS (INTERCRANIAL)	49	male	ward	competent	Haemophilus sp.	Kraken	NA	NA	NA
ddLKXPMPPZ	1	ddLKXPMPPZ-1	PUS (INTERCRANIAL)	49	male	ward	competent	Mogibacterium sp.	Kraken	NA	NA	NA
ddLKXMXZPP	1	ddLKXMXZPP-1	PUS (FRONTAL LOBE)	16	female	ward	NA	Cutibacterium sp.	Amplicon Sorter	contaminant	unable to grow	confirms treatment choice
nnHHYWZHQ	1	nnHHYWZHQ-1	PUS (FEMORAL)	29	male	outpatient clinic	competent	Brevundimonas mongoliensis	Amplicon Sorter	NA	unable to grow	change of Abx therapy
ddLKXMXCWW	1	ddLKXMXCWW-1	PUS (CAREBRAL ABSCESS)	32	male	ward	NA	Cutibacterium acnes	Amplicon Sorter	NA	NA	NA
ddLKXMXCWW	1	ddLKXMXCWW-1	PUS (CAREBRAL ABSCESS)	32	male	ward	NA	Streptococcus intermedius	Amplicon Sorter	pathogen	sample taken while on Abx	confirms treatment choice
ddLCWQYXWM	1	ddLCWQYXWM-1	PUS (BRAIN)	66	female	ward	competent	NA	NA	NA	unable to grow	confirms treatment choice
ddLKXQWWCY	1	ddLKXQWWCY-1	PUS (BRAIN)	72	male	ward	competent	NA	NA	NA	unable to grow	no change
ddLKXPYWXZ	1	ddLKXPYWXZ-1	PUS (BRAIN ABSCESS)	70	female	ward	competent	Campylobacter ureolyticus	Amplicon Sorter	pathogen	unable to grow	confirms treatment choice
ddLKXPYWXZ	1	ddLKXPYWXZ-1	PUS (BRAIN ABSCESS)	70	female	ward	competent	Capnocytophaga sp.	kraken	NA	NA	NA
ddLKXPYWXZ	1	ddLKXPYWXZ-1	PUS (BRAIN ABSCESS)	70	female	ward	competent	Eubacterium yurii	Amplicon Sorter	NA	NA	NA
ddLKXPYWXZ	1	ddLKXPYWXZ-1	PUS (BRAIN ABSCESS)	70	female	ward	competent	Johnsonella ignava	Amplicon Sorter	NA	NA	NA
ddLKXPYWXZ	1	ddLKXPYWXZ-1	PUS (BRAIN ABSCESS)	70	female	ward	competent	Treoponema denticola	Amplicon Sorter	NA	NA	NA
ddLKXPYWXZ	2	ddLKXPYWXZ-2	PUS (BRAIN ABSCESS)	70	female	ward	competent	NA	NA	NA	other	NA
nnYYHYMWQ	1	nnYYHYMWQ-1	PUS (AORTIC)	76	male	ward	competent	Campylobacter concisus	Amplicon Sorter	contaminant	sample taken while on Abx	change of Abx therapy
nnYYHYMWQ	1	nnYYHYMWQ-1	PUS (AORTIC)	76	male	ward	competent	Fusobacterium animalis	Amplicon Sorter	pathogen	NA	NA
nnYYHYMWQ	1	nnYYHYMWQ-1	PUS (AORTIC)	76	male	ward	competent	Prevotella sp.	Kraken	pathogen	NA	NA
nnYYHYMWQ	1	nnYYHYMWQ-1	PUS (AORTIC)	76	male	ward	competent	Veillonella sp.	Kraken	pathogen	NA	NA
rrKMKKCZW	1	rrKMKKCZW-1	PLEURAL FLIUD	3	male	ITU	competent	NA	NA	NA	sample taken while on Abx	no change
ddLKXMZPP	1	ddLKXMZPP-1	NASAL WASHOUT	16	female	ward	NA	Streptococcus sp.	Amplicon Sorter	pathogen	sample taken while on Abx	confirms treatment choice
nnZZQQQHQ	1	nnZZQQQHQ-1	NA	69	female	ward	competent	Fusobacterium vincentii	Amplicon Sorter	pathogen	unable to grow	confirms treatment choice
nnHXXWZZP	1	nnHXXWZZP-1	NA	64	male	ward	competent	NA	NA	NA	unable to grow	no change
ssCXXKKMHZ/nnHWHXZMC	1	ssCXXKKMHZ/nnHWHXZMC-1	LINE TIP	24	female	ward	immunosuppressed	NA	NA	NA	unable to grow	confirms non-infectious cause
rrXCZYQXC	1	rrXCZYQXC-1	LEFT WOUND FLUID	0	female	ward	competent	NA	NA	NA	confirm non-infectious cause	stop Abx
rrXCXYZKH	1	rrXCXYZKH-1	JOINT ASPIRATE	1	male	ward	competent	NA	NA	NA	sample taken while on Abx	no change
rrXCYYZCK	1	rrXCYYZCK-1	JOINT ASPIRATE	1	male	ward	competent	NA	NA	NA	expected fastidious organism	no change
rrKXQCQPK	1	rrKXQCQPK-1	HEART CLOT	15	male	ward	immunosuppressed	NA	NA	NA	confirm non-infectious cause	confirms non-infectious cause
nnYMZKYYM	1	nnYMZKYYM-1	FLUID (WRIST)	83	male	ward	competent	NA	NA	NA	other	stop Abx
ddLCWXPWKK	1	ddLCWXPWKK-1	FLUID (WOUND DRAIN)	43	male	ward	NA	NA	NA	NA	unable to grow	confirms treatment choice
nnHHCKMYP	1	nnHHCKMYP-1	FLUID (VITREOUS)	69	male	outpatient clinic	competent	NA	NA	NA	unable to grow	confirms treatment choice
nnHKYKWPK	1	nnHKYKWPK-1	FLUID (VITREOUS)	62	male	outpatient clinic	competent	NA	NA	NA	TAT	stop Abx
nnZCXHCYK	1	nnZCXHCYK-1	FLUID (VITREOUS)	43	female	ward	immunosuppressed	NA	NA	NA	sample taken while on Abx	change of Abx therapy
nnZZQQYXH	1	nnZZQQYXH-1	FLUID (VITREOUS)	75	female	outpatient clinic	competent	NA	NA	NA	sample taken while on Abx	NA
nnZZWYQYH	1	nnZZWYQYH-1	FLUID (VITREOUS)	48	female	ward	competent	NA	NA	NA	TAT	stop Abx
nnWWKPXMH	1	nnWWKPXMH-1	FLUID (VITREOUS)	78	male	outpatient clinic	competent	Propionibacterium acnes	Kraken	contaminant	NA	NA
nnHZXKPHZ	2	nnHZXKPHZ-2	FLUID (VITREOUS)	61	female	ward	competent	Staphylococcus epidermidis	Amplicon Sorter	contaminant	other	no change
nnWWKPXMH	1	nnWWKPXMH-1	FLUID (VITREOUS)	78	male	outpatient clinic	competent	Staphylococcus sp.	Amplicon Sorter	pathogen	expected fastidious organism	change of Abx therapy
nnHWQYXCZ	1	nnHWQYXCZ-1	FLUID (VITREOUS)	82	female	NA	competent	Streptococcus dysgalactiae	Amplicon Sorter	pathogen	TAT	change of Abx therapy
nnHWQYXCZ	3	nnHWQYXCZ-3	FLUID (VITREOUS)	82	female	NA	NA	Streptococcus dysgalactiae	Amplicon Sorter	pathogen	NA	NA
nnHHCKMYP	2	nnHHCKMYP-2	FLUID (VITREOUS)	70	male	outpatient clinic	competent	Unable to amplify	NA	NA	sample taken while on Abx	confirms treatment choice
nnZQZXKQH	1	nnZQZXKQH-1	FLUID (VITREOUS)	31	male	outpatient clinic	competent	Unable to amplify	NA	NA	NA	no change
nnZQZZPYM	1	nnZQZZPYM-1	FLUID (VITREOUS)	26	male	outpatient clinic	competent	Unable to amplify	NA	NA	NA	confirms treatment choice
nnHCQWKKM	1	nnHCQWKKM-1	FLUID (VITREOUS)	33	female	outpatient clinic	immunosuppressed	NA	NA	NA	other	confirms treatment choice
nnHCZZKXW	1	nnHCZZKXW-1	FLUID (VITREOUS)	82	male	outpatient clinic	competent	NA	NA	NA	other	no change
nnYQCPHHW	1	nnYQCPHHW-1	FLUID (VITREOUS)	59	female	ward	competent	NA	NA	NA	other	no change
nnZQWZKCX	1	nnZQWZKCX-1	FLUID (VITREOUS)	76	male	NA	NA	NA	NA	NA	unable to grow	stop Abx + start alternative treatment
nnHYPYPZY	1	nnHYPYPZY-1	FLUID (VITREOUS WASH)	68	male	outpatient clinic	competent	Unable to amplify	NA	NA	NA	no change
nnZQWWPYX	1	nnZQWWPYX-1	FLUID (SYNOVIAL KNEE FLUID)	29	male	ward	competent	NA	NA	NA	unable to grow	no change
ddLKXPCWZP	1	ddLKXPCWZP-1	FLUID (SPINE DRAIN)	31	female	ward	competent	NA	NA	NA	sample taken while on Abx	confirms treatment choice
nnZQHMMCZ	1	nnZQHMMCZ-1	FLUID (PSOAS PUS)	72	male	ward	competent	Unable to amplify	NA	NA	other	confirms treatment choice
bbXXXQQM	1	bbXXXQQM-1	FLUID (PLEURAL)	73	male	ITU	competent	NA	NA	NA	unable to grow	no change
nnHWZHKMY	1	nnHWZHKMY-1	FLUID (PLEURAL)	64	male	ward	competent	NA	NA	NA	sample taken while on Abx	no change
bbXWWPZW	1	bbXWWPZW-1	FLUID (PLEURAL)	46	female	ward	competent	NA	NA	NA	other	confirms treatment choice
ddLKXPPWWM	2	ddLKXPPWWM-2	FLUID (PLEURAL)	45	male	ward	NA	NA	NA	NA	unable to grow	confirms treatment choice
nnHKQHHXH	1	nnHKQHHXH-1	FLUID (PLEURAL)	63	female	ward	competent	NA	NA	NA	sample taken while on Abx	change of Abx therapy
bbXXMMQX	1	bbXXMMQX-1	FLUID (PLERUAL)	67	female	ward	competent	NA	NA	NA	other	change of Abx therapy
nnHCWYPYP	1	nnHCWYPYP-1	FLUID (PLERUAL EFFUSION)	81	female	ward	competent	NA	NA	NA	unable to grow	no change
nnHXQQWKZ	1	nnHXQQWKZ-1	FLUID (PLERUAL EFFUSION)	76	male	ward	NA	NA	NA	NA	unable to grow	change of Abx therapy
nnWXYCMQW	1	nnWXYCMQW-1	FLUID (PLERUAL EFFUSION)	85	male	ward	competent	NA	NA	NA	confirm non-infectious cause	confirms non-infectious cause
nnYWKHYXX	1	nnYWKHYXX-1	FLUID (PLERUAL EFFUSION)	68	male	ward	competent	NA	NA	NA	sample taken while on Abx	confirms treatment choice
nnHCHMYXH	1	nnHCHMYXH-1	FLUID (PERICARDIAL)	44	male	ward	immunosuppressed	NA	NA	NA	sample taken while on Abx	confirms non-infectious cause
nnZQWZWQY	1	nnZQWZWQY-1	FLUID (LIVER ABSCESS)	60	male	ward	competent	Fusobacterium sp.	Amplicon Sorter	pathogen	sample taken while on Abx	change of Abx therapy
nnZYQWPHY	1	nnZYQWPHY-1	FLUID (LIVER ABSCESS)	63	male	ITU	competent	Fusobacterium sp.	Kraken	NA	NA	NA
nnZYQWPHY	1	nnZYQWPHY-1	FLUID (LIVER ABSCESS)	63	male	ITU	competent	Prevotella oris	Amplicon Sorter	pathogen	unable to ID	confirms treatment choice
nnWXMHMPQ	1	nnWXMHMPQ-1	FLUID (LEFT KNEE NEAT)	85	male	ward	competent	NA	NA	NA	sample taken while on Abx	stop Abx
nnWXMHMPQ	2	nnWXMHMPQ-2	FLUID (LEFT KNEE DEPOSIT)	85	male	NA	NA	NA	NA	NA	NA	NA
nnWZQKWWZ	1	nnWZQKWWZ-1	FLUID (LEFT HIP)	58	male	ward	competent	NA	NA	NA	unable to grow	no change
nnZWHWZPC	1	nnZWHWZPC-1	FLUID (LEFT HIP)	83	male	ward	competent	NA	NA	NA	unable to grow	no change
nnHCMCHXM	1	nnHCMCHXM-1	FLUID (KNEE)	82	female	ward	competent	Brevundimonas sp.	Amplicon Sorter	NA	unable to grow	confirms treatment choice
nnZQKPKHY	1	nnZQKPKHY-1	FLUID (KNEE)	55	female	ward	competent	Corynebacterium accolens	Amplicon Sorter	contaminant	sample taken while on Abx	no change
nnHCMCHXM	1	nnHCMCHXM-1	FLUID (KNEE)	82	female	ward	competent	Cutibacterium acnes	Amplicon Sorter	NA	NA	NA
nnHCCYHKQ	1	nnHCCYHKQ-1	FLUID (KNEE)	22	female	ward	competent	NA	NA	NA	sample taken while on Abx	stop Abx
nnHHQCCWC	1	nnHHQCCWC-1	FLUID (KNEE)	32	female	ward	competent	NA	NA	NA	unable to grow	NA
nnHWPXYWZ	1	nnHWPXYWZ-1	FLUID (KNEE)	64	female	ward	competent	NA	NA	NA	sample taken while on Abx	no change
nnHWPXYWZ	2	nnHWPXYWZ-2	FLUID (KNEE)	64	female	ward	competent	NA	NA	NA	sample taken while on Abx	no change
nnYCZQHMK	1	nnYCZQHMK-1	FLUID (KNEE)	67	male	ward	NA	NA	NA	NA	unable to grow	stop Abx
nnZWYPCQY	1	nnZWYPCQY-1	FLUID (KNEE)	64	female	ward	competent	NA	NA	NA	expected fastidious organism	no change
nnHCMCHXM	1	nnHCMCHXM-1	FLUID (KNEE)	82	female	ward	competent	Staphylococcus auricularis	Amplicon Sorter	NA	NA	NA
nnHCMCHXM	1	nnHCMCHXM-1	FLUID (KNEE)	82	female	ward	competent	Streptococcus sp.	Amplicon Sorter	NA	NA	NA
nnHHXMCWX	1	nnHHXMCWX-1	FLUID (KNEE)	23	female	ward	immunosuppressed	Unable to amplify	NA	NA	unable to grow	no change
nnHHZXXKK	1	nnHHZXXKK-1	FLUID (KNEE)	28	male	ward	NA	Unable to amplify	NA	NA	sample taken while on Abx	no change
nnHWHPZZH	1	nnHWHPZZH-1	FLUID (KNEE)	21	female	ward	immunosuppressed	Unable to amplify	NA	NA	unable to grow	stop Abx
nnWQZQCQQ	1	nnWQZQCQQ-1	FLUID (KNEE)	88	female	ward	competent	NA	NA	NA	confirm non-infectious cause	confirms non-infectious cause
nnWXPYMWX	1	nnWXPYMWX-1	FLUID (KNEE)	68	female	ward	competent	NA	NA	NA	other	no change
nnHKHXKXH	1	nnHKHXKXH-1	FLUID (KNEE EFFUSION)	64	male	ward	competent	NA	NA	NA	NA	no change
nnHHHQXKP	1	nnHHHQXKP-1	FLUID (JOINT)	81	male	ward	competent	NA	NA	NA	sample taken while on Abx	no change
nnHHYZCYH	1	nnHHYZCYH-1	FLUID (JOINT)	41	female	ward	competent	NA	NA	NA	unable to grow	start Abx therapy
nnHXWXWMW	1	nnHXWXWMW-1	FLUID (JOINT)	71	male	ward	competent	NA	NA	NA	sample taken while on Abx	change of Abx therapy
nnZCCZKQH	1	nnZCCZKQH-1	FLUID (GROIN PUS)	62	male	ITU	competent	NA	NA	NA	sample taken while on Abx	NA
nnHXKQXZC	1	nnHXKQXZC-1	FLUID (ELBOW)	89	male	ward	competent	NA	NA	NA	unable to grow	change of Abx therapy
nnHCQKZCX	1	nnHCQKZCX-1	FLUID (DRAIN LEG)	62	male	ward	immunosuppressed	Fusobacterium necrophorum	Amplicon Sorter	pathogen	sample taken while on Abx	confirms treatment choice
nnHCQKZCX	1	nnHCQKZCX-1	FLUID (DRAIN LEG)	62	male	ward	immunosuppressed	Parvimonas micra	Amplicon Sorter	pathogen	NA	NA
ddLLZHPXP	1	ddLLZHPXP-1	FLUID (CSF)	69	female	ward	competent	Acinetobacter sp.	Amplicon Sorter	contaminant	unable to grow	confirms treatment choice
ddLKXXQHKP	1	ddLKXXQHKP-1	FLUID (CSF)	54	female	ward	competent	Enterococcus sp.	Amplicon Sorter	pathogen	sample taken while on Abx	confirms treatment choice
ddLKXMYWPY	1	ddLKXMYWPY-1	FLUID (CSF)	45	male	ITU	NA	Haemophilus sp.	Kraken	NA	NA	NA
nnYPZMHKY	1	nnYPZMHKY-1	FLUID (CSF)	60	male	ward	competent	Moraxella sp.	Kraken	pathogen	sample taken while on Abx	confirms treatment choice
aaXCCKHPH	1	aaXCCKHPH-1	FLUID (CSF)	0	male	ITU	competent	NA	NA	NA	unable to grow	stop Abx
HZPYZHX	1	HZPYZHX-1	FLUID (CSF)	0	female	NA	NA	NA	NA	NA	NA	confirms treatment choice
nnHXPPYCP	1	nnHXPPYCP-1	FLUID (CSF)	37	male	ward	competent	NA	NA	NA	sample taken while on Abx	confirms treatment choice
nnHYCPZQZ	1	nnHYCPZQZ-1	FLUID (CSF)	77	male	ward	immunosuppressed	NA	NA	NA	confirm non-infectious cause	stop Abx
nnHZZMPCY	1	nnHZZMPCY-1	FLUID (CSF)	26	female	ward	competent	NA	NA	NA	unable to grow	confirms treatment choice
nnWKMPCCX	1	nnWKMPCCX-1	FLUID (CSF)	38	male	ITU	competent	NA	NA	NA	sample taken while on Abx	stop Abx
nnWKMPCCX	2	nnWKMPCCX-2	FLUID (CSF)	38	male	ITU	competent	NA	NA	NA	sample taken while on Abx	stop Abx
nnWXKZXHW	1	nnWXKZXHW-1	FLUID (CSF)	50	male	ITU	NA	NA	NA	NA	unable to grow	stop Abx
nnYCHYMYC	1	nnYCHYMYC-1	FLUID (CSF)	79	female	ward	competent	NA	NA	NA	sample taken while on Abx	no change
nnYWMYWPZ	1	nnYWMYWPZ-1	FLUID (CSF)	80	male	ward	competent	NA	NA	NA	sample taken while on Abx	confirms treatment choice
nnZCXZQHK	1	nnZCXZQHK-1	FLUID (CSF)	71	male	ward	competent	NA	NA	NA	sample taken while on Abx	stop Abx
WXCCPPXX/QWX YCC WHHM	1	WXCCPPXX/QWX YCC WHHM-1	FLUID (CSF)	0	male	ward	NA	NA	NA	NA	TAT	stop Abx
ddLCWYMYHX	1	ddLCWYMYHX-1	FLUID (CSF)	26	female	ward	competent	Staphylococcus aureus	Amplicon Sorter	pathogen	other	confirms treatment choice
nnYPZMHKY	1	nnYPZMHKY-1	FLUID (CSF)	60	male	ward	competent	Streptococcus pneumoniae	Amplicon Sorter	pathogen	sample taken while on Abx	confirms treatment choice
ddLKXMYWPY	1	ddLKXMYWPY-1	FLUID (CSF)	45	male	ITU	NA	Streptococcus sp.	Amplicon Sorter	pathogen	mixed organisms via culture	confirms treatment choice
ddLKXXQHKP	1	ddLKXXQHKP-1	FLUID (CSF)	54	female	ward	competent	Streptococcus sp.	Kraken	NA	NA	NA
nnYZYPQYP	3	nnYZYPQYP-3	FLUID (CSF)	71	female	ward	immunosuppressed	Streptococcus sp.	Kraken	pathogen	sample taken while on Abx	change of Abx therapy
nnHWWPMZW	1	nnHWWPMZW-1	FLUID (CSF)	66	female	ITU	competent	Unable to amplify	NA	NA	sample taken while on Abx	no change
nnZQQKXHP	1	nnZQQKXHP-1	FLUID (CSF)	59	female	ITU	immunosuppressed	Unable to amplify	NA	NA	unable to grow	stop Abx
ddLKXMYWPY	1	ddLKXMYWPY-1	FLUID (CSF)	45	male	ITU	NA	Veillonella sp.	Kraken	NA	NA	NA
aaKQCQZZQ	1	aaKQCQZZQ-1	FLUID (CSF)	0	female	ITU	competent	NA	NA	NA	sample taken while on Abx	no change
ddLCMZHMPZ	1	ddLCMZHMPZ-1	FLUID (CSF)	59	male	ward	competent	NA	NA	NA	sample taken while on Abx	NA
ddLCXXPCHW	1	ddLCXXPCHW -1	FLUID (CSF)	38	male	ITU	competent	NA	NA	NA	sample taken while on Abx	stop Abx
ddLKXHHWZX	1	ddLKXHHWZX-1	FLUID (CSF)	45	female	outpatient clinic	competent	NA	NA	NA	other	no change
ddLKXMCKHQ	1	ddLKXMCKHQ-1	FLUID (CSF)	65	female	ward	NA	NA	NA	NA	unable to grow	stop Abx
ddLKXMCWYM	1	ddLKXMCWYM-1	FLUID (CSF)	20	female	ward	competent	NA	NA	NA	unable to grow	confirms treatment choice
ddLKXMKZXZ	1	ddLKXMKZXZ-1	FLUID (CSF)	61	female	ward	NA	NA	NA	NA	sample taken while on Abx	confirms treatment choice
ddLKXMXHZM	1	ddLKXMXHZM-1	FLUID (CSF)	17	male	ward	NA	NA	NA	NA	sample taken while on Abx	stop Abx
ddLKXPQMXK	1	ddLKXPQMXK-1	FLUID (CSF)	68	male	outpatient clinic	competent	NA	NA	NA	unable to grow	confirms treatment choice
ddLKXPWKPM	1	ddLKXPWKPM-1	FLUID (CSF)	66	male	ward	competent	NA	NA	NA	unable to grow	confirms treatment choice
ddLKXPXKWW	1	ddLKXPXKWW-1	FLUID (CSF)	22	male	outpatient clinic	competent	NA	NA	NA	unable to grow	confirms treatment choice
ddLKXPXPPH	1	ddLKXPXPPH-1	FLUID (CSF)	56	male	ward	competent	NA	NA	NA	unable to grow	confirms treatment choice
ddLKXQPMHM	1	ddLKXQPMHM-1	FLUID (CSF)	72	female	ward	competent	NA	NA	NA	unable to grow	stop Abx
ddLKXQPMZP	1	ddLKXQPMZP-1	FLUID (CSF)	42	male	outpatient clinic	competent	NA	NA	NA	unable to grow	stop Abx
ddLKXQPMZP	2	ddLKXQPMZP-2	FLUID (CSF)	42	male	ward	competent	NA	NA	NA	unable to grow	confirms treatment choice
ddLKXQPMZP	3	ddLKXQPMZP-3	FLUID (CSF)	42	male	ward	competent	NA	NA	NA	unable to grow	NA
ddLKXQZZZK	1	ddLKXQZZZK-1	FLUID (CSF)	76	male	outpatient clinic	competent	NA	NA	NA	unable to grow	confirms treatment choice
ddLLZZPCP	1	ddLLZZPCP-1	FLUID (CSF)	56	male	ward	competent	NA	NA	NA	unable to grow	no change
nnHQKMYMK	1	nnHQKMYMK-1	FLUID (CSF)	79	female	ward	competent	NA	NA	NA	sample taken while on Abx	no change
nnHWKYZWP	1	nnHWKYZWP-1	FLUID (CSF)	29	male	ward	competent	NA	NA	NA	sample taken while on Abx	no change
nnWQHCPWC	1	nnWQHCPWC-1	FLUID (CSF)	76	female	ward	competent	NA	NA	NA	unable to grow	no change
nnYPHXCMC	1	nnYPHXCMC-1	FLUID (CSF)	58	female	ward	competent	NA	NA	NA	sample taken while on Abx	confirms treatment choice
nnYPKHHQH	1	nnYPKHHQH-1	FLUID (CSF)	75	male	ward	competent	NA	NA	NA	unable to grow	no change
nnYQMPZKY	1	nnYQMPZKY-1	FLUID (CSF)	37	female	ward	immunosuppressed	NA	NA	NA	sample taken while on Abx	stop Abx
nnYYPPYQQ	1	nnYYPPYQQ-1	FLUID (CSF)	59	male	ward	competent	NA	NA	NA	unable to grow	confirms treatment choice
nnYZKCCWP	1	nnYZKCCWP-1	FLUID (CSF)	27	female	ward	competent	NA	NA	NA	confirm non-infectious cause	confirms treatment choice
nnZQXMMPX	1	nnZQXMMPX-1	FLUID (CSF)	58	female	ward	immunosuppressed	NA	NA	NA	confirm non-infectious cause	stop Abx
nnZQXYKYH	1	nnZQXYKYH-1	FLUID (CSF)	83	male	ward	competent	NA	NA	NA	unable to grow	stop Abx
nnZYMQKHM	1	nnZYMQKHM-1	FLUID (CSF)	66	female	ITU	immunosuppressed	NA	NA	NA	unable to grow	no change
nnZQWHKXY	1	nnZQWHKXY-1	FLUID (BROCHOALEVOLAR LAVAGE)	42	female	ward	immunosuppressed	Pseudomonas sp.	Kraken	NA	NA	NA
nnZQWHKXY	1	nnZQWHKXY-1	FLUID (BROCHOALEVOLAR LAVAGE)	42	female	ward	immunosuppressed	Staphylococcus sp.	Amplicon Sorter	contaminant	sample taken while on Abx	no change
nnZCCMQXY	1	nnZCCMQXY-1	FLUID (BREAST ASPIRATION)	39	female	outpatient clinic	competent	NA	NA	NA	sample taken while on Abx	stop Abx
nnZQWKXCY	1	nnZQWKXCY-1	FLUID (BILOMA BILE)	82	male	ward	immunosuppressed	Streptococcus sp.	Kraken	pathogen	unable to grow	change of Abx therapy
nnHWPYMMH	1	nnHWPYMMH-1	FLUID (ASCITIC)	69	female	ward	competent	NA	NA	NA	unable to grow	confirms treatment choice
nnYPWPPHK	1	nnYPWPPHK-1	FLUID (ASCITIC)	47	male	ward	competent	NA	NA	NA	unable to grow	no change
nnHYYYKHQ	1	nnHYYYKHQ-1	FLUID (AQUEOUS)	62	female	outpatient clinic	competent	Acinetobacter sp.	Amplicon Sorter	NA	NA	NA
nnHYYYKHQ	1	nnHYYYKHQ-1	FLUID (AQUEOUS)	62	female	outpatient clinic	competent	Fusobacterium sp.	Amplicon Sorter	contaminant	unable to grow	confirms treatment choice
nnHYYYKHQ	1	nnHYYYKHQ-1	FLUID (AQUEOUS)	62	female	outpatient clinic	competent	Jeotgalicoccus sp.	Amplicon Sorter	NA	NA	NA
nnHWQYXCZ	2	nnHWQYXCZ-2	FLUID (AQUEOUS)	82	female	NA	NA	NA	NA	NA	NA	NA
nnHZXKPHZ	1	nnHZXKPHZ-1	FLUID (AQUEOUS)	61	female	ward	competent	NA	NA	NA	other	no change
nnWXYCXWP	1	nnWXYCXWP-1	FLUID (AQUEOUS)	86	male	ward	competent	NA	NA	NA	sample taken while on Abx	no change
nnZZCWYZW	1	nnZZCWYZW-1	FLUID (AQUEOUS)	63	male	outpatient clinic	competent	NA	NA	NA	TAT	confirms treatment choice
nnHHCXMQW	1	nnHHCXMQW-1	FLUID (AQUEOUS)	68	female	outpatient clinic	competent	NA	NA	NA	other	confirms treatment choice
nnHYHZXCK	1	nnHYHZXCK-1	FLUID (ANKLE ASPIRATE)	29	female	ward	competent	NA	NA	NA	sample taken while on Abx	stop Abx
nnHYHZXCK	2	nnHYHZXCK-2	FLUID (ANKLE ASPIRATE)	29	female	NA	NA	NA	NA	NA	sample taken while on Abx	stop Abx
nnWQYMCCX	2	nnWQYMCCX -2	EYE SWAB	70	female	NA	NA	NA	NA	NA	NA	NA
rrXCZHHZQ	1	rrXCZHHZQ-1	CSF	0	male	ITU	competent	Streptococcus intermedius	Amplicon Sorter	contaminant	sample taken while on Abx	no change
rrKPZQXPP	1	rrKPZQXPP-1	CSF	7	male	ITU	competent	NA	NA	NA	expected fastidious organism	stop Abx
rrXCZZHPY	1	rrXCZZHPY-1	CSF	3	male	ITU	competent	NA	NA	NA	sample taken while on Abx	confirms non-infectious cause
nnHYWKHWY	1	nnHYWKHWY-1	CORNEAL IMPRESSION MEMBRANE	56	male	ward	competent	NA	NA	NA	sample taken while on Abx	NA
nnWQYMCCX	1	nnWQYMCCX -1	CORNEAL IMPRESSION MEMBRANE	70	female	outpatient clinic	competent	NA	NA	NA	sample taken while on Abx	NA
nnZQHYHMZ	1	nnZQHYHMZ-1	CORNEAL IMPRESSION MEMBRANE	51	female	outpatient clinic	competent	NA	NA	NA	TAT	confirms treatment choice
bbXWWWPX	1	bbXWWWPX-1	BRONCHIAL LAVAGE	55	female	ITU	competent	Bacteroides spp.	Amplicon Sorter	contaminant	unable to grow	no change
bbXWWWPX	1	bbXWWWPX-1	BRONCHIAL LAVAGE	55	female	ITU	competent	Cutibacterium sp.	Amplicon Sorter	NA	NA	NA
bbXWWWPX	1	bbXWWWPX-1	BRONCHIAL LAVAGE	55	female	ITU	competent	Prevotella sp.	Amplicon Sorter	NA	NA	NA
ssCXXKKMHZ	2	ssCXXKKMHZ-2	BLOOD CULTURE (ANAEROBIC)	43	female	NA	NA	NA	NA	NA	other	stop Abx
ssCXXKKMHZ	1	ssCXXKKMHZ-1	BLOOD CULTURE (AEROBIC)	24	female	ward	immunosuppressed	NA	NA	NA	other	confirms treatment choice
nnZQHCMMY	1	nnZQHCMMY-1	BLOOD CULTURE	59	female	ward	competent	Akkermansia muciniphila	Amplicon Sorter	pathogen	unable to ID	change of Abx therapy
nnYMKZCZW	1	nnYMKZCZW-1	BLOOD CULTURE	71	female	ward	immunosuppressed	Campylobacter upsaliensis	Amplicon Sorter	pathogen	unable to ID	confirms treatment choice
nnWYQMKQZ	1	nnWYQMKQZ-1	BLOOD CULTURE	60	male	ward	competent	Capnocytophaga felis	Amplicon Sorter	pathogen	unable to grow	confirms treatment choice
nnHKQHQYK	1	nnHKQHQYK-1	BLOOD CULTURE	33	male	ward	immunosuppressed	Hazenella coriacea	Amplicon Sorter	contaminant	unable to ID	stop Abx
nnWQMPPCH	1	nnWQMPPCH-1	BLOOD CULTURE	71	female	ITU	competent	NA	NA	NA	unable to grow	no change
nnZWCWCCW	1	nnZWCWCCW-1	BLOOD CULTURE	50	female	ITU	competent	NA	NA	NA	other	no change
ssCXKCQZHQ/nnZZXHYCP	1	ssCXKCQZHQ/nnZZXHYCP-1	BLOOD CULTURE	43	female	NA	NA	NA	NA	NA	unable to grow	stop Abx
nnYZYPQYP	2	nnYZYPQYP-2	BLOOD CULTURE	71	female	ward	immunosuppressed	Streptococcus pneumoniae	Amplicon Sorter	pathogen	sample taken while on Abx	change of Abx therapy
nnWCWMKXX	1	nnWCWMKXX-1	BLOOD CULTURE	48	male	ward	competent	NA	NA	NA	unable to ID	no change
nnYKCXZZM	1	nnYKCXZZM-1	BLOOD CULTURE	79	female	ward	competent	NA	NA	NA	unable to grow	confirms treatment choice
nnYKCXZZM	2	nnYKCXZZM-2	BLOOD CULTURE	79	female	ward	competent	NA	NA	NA	unable to grow	confirms treatment choice
nnYZYPMHC	1	nnYZYPMHC-1	BLOOD CULTURE	62	female	ward	competent	NA	NA	NA	sample taken while on Abx	stop Abx
nnYZYPQYP	1	nnYZYPQYP-1	BLOOD CULTURE	71	female	ward	immunosuppressed	NA	NA	NA	sample taken while on Abx	change of Abx therapy
