# Supplementary material for: Implementing portable, real-time 16S rRNA sequencing in the healthcare sector enhances antimicrobial stewardship
Source: eBioMedicine. 2026 Jun 10;129:106317. doi: 10.1016/j.ebiom.2026.106317 (PMC13347615; doi:10.1016/j.ebiom.2026.106317)
Supplement: Supplementary File S2 [file mmc2.csv]

patient_number	sample_id	unique_id	sample_type	patient_age	sex	Patient.location	Immunostatus	organism..one.per.line.	pipeline	significance	reason.for.request	outcome_post_16S	sample_group	genus	impact_category	age_group	actionable	rationalisation	age_group_nhs
nnZZHHQCQ	1	nnZZHHQCQ-1	WRIST BONE TISSUE	36	male	ward	competent	NA	NA	NA	sample taken while on Abx	no change	Other	NA	Unclear	35-49	FALSE	FALSE	35-49
rrKYPCXPP	1	rrKYPCXPP-1	TISSUE RIGHT FOOT	11	female	ward	competent	NA	NA	NA	sample taken while on Abx	no change	Tissue	NA	Unclear	05-11	FALSE	FALSE	05-11
nnZQKMWPX	1	nnZQKMWPX-1	TISSUE (UPPER ABDOMEN)	33	male	outpatient clinic	competent	Mycobacterium lepromatosis	Amplicon Sorter	pathogen	expected fastidious organism	confirms treatment choice	Tissue	Mycobacterium	Rationalisation	26-34	TRUE	TRUE	26-34
ddLKXQYKQZ	1	ddLKXQYKQZ-1	TISSUE (THORACIC)	68	male	ward	competent	NA	NA	NA	sample taken while on Abx	no change	Tissue	NA	Unclear	50-69	FALSE	FALSE	50-69
ddLKXMXYYW	1	ddLKXMXYYW-1	TISSUE (T9/T10 BONE)	69	male	ward	NA	NA	NA	NA	unable to grow	confirms treatment choice	Tissue	NA	Rationalisation	50-69	TRUE	TRUE	50-69
bbQPPHXW	1	bbQPPHXW-1	TISSUE (STERNAL)	63	male	ward	competent	NA	NA	NA	sample taken while on Abx	no change	Tissue	NA	Unclear	50-69	FALSE	FALSE	50-69
nnZQXYKQW	1	nnZQXYKQW-1	TISSUE (RIGHT LEG)	61	female	ward	immunosuppressed	NA	NA	NA	unable to grow	no change	Tissue	NA	Unclear	50-69	FALSE	FALSE	50-69
nnWYPXKHC	1	nnWYPXKHC-1	TISSUE (RIGHT KNEE)	75	female	ward	competent	NA	NA	NA	sample taken while on Abx	no change	Joint Fluid	NA	Unclear	70-79	FALSE	FALSE	70-79
nnWYPXKHC	2	nnWYPXKHC-2	TISSUE (RIGHT KNEE)	75	female	NA	NA	NA	NA	NA	NA	NA	Joint Fluid	NA	Unclear	70-79	FALSE	FALSE	70-79
nnYZMMYXC	1	nnYZMMYXC-1	TISSUE (RIGHT ARM)	33	male	outpatient clinic	immunosuppressed	Mycobacterium abscessus-chelonae complex	Amplicon Sorter	pathogen	TAT	start Abx therapy	Tissue	Mycobacterium	Escalation	26-34	TRUE	FALSE	26-34
nnZZQZZCC	1	nnZZQZZCC-1	TISSUE (RIGHT ANKLE)	61	male	ward	competent	NA	NA	NA	unable to grow	no change	Joint Fluid	NA	Unclear	50-69	FALSE	FALSE	50-69
nnYYXYCMK	1	nnYYXYCMK-1	TISSUE (RENAL)	69	female	ward	competent	Corynebacterium sp.	Kraken	contaminant	unable to grow	no change	Tissue	Corynebacterium	Unclear	50-69	FALSE	FALSE	50-69
nnYYXYCMK	2	nnYYXYCMK-2	TISSUE (RENAL)	69	female	ward	competent	Corynebacterium sp.	Kraken	contaminant	NA	NA	Tissue	Corynebacterium	Unclear	50-69	FALSE	FALSE	50-69
ddLLMHQWC	1	ddLLMHQWC-1	TISSUE (PUS EXTRADURAL FLUID)	69	male	ward	competent	NA	unknown	NA	unable to grow	stop Abx	Pus/Abscess	NA	Rationalisation	50-69	TRUE	TRUE	50-69
bbXKWXXH	1	bbXKWXXH-1	TISSUE (PERGRAFT CLOT)	69	male	ward	competent	NA	NA	NA	confirm non-infectious cause	stop Abx	Tissue	NA	Rationalisation	50-69	TRUE	TRUE	50-69
nnZQZXPCZ	1	nnZQZXPCZ-1	TISSUE (NASAL)	65	male	ITU	competent	Unable to amplify	NA	NA	sample taken while on Abx	no change	Tissue	NA	Unclear	50-69	FALSE	FALSE	50-69
nnZQXYKQW	2	nnZQXYKQW-2	TISSUE (LOWER RIGHT LEG)	61	female	outpatient clinic	immunosuppressed	Cutibacterium acnes	Amplicon Sorter	pathogen	unable to grow	start Abx therapy	Tissue	Cutibacterium	Escalation	50-69	TRUE	FALSE	50-69
nnZQCZPXW	1	nnZQCZPXW-1	TISSUE (LEFT TIBIA BONE BIOPSY)	31	female	outpatient clinic	immunosuppressed	NA	NA	NA	unable to grow	confirms treatment choice	Tissue	NA	Rationalisation	26-34	TRUE	TRUE	26-34
nnYQHMXHW	1	nnYQHMXHW-1	TISSUE (LEFT KNEE)	51	male	ward	competent	NA	NA	NA	expected fastidious organism	no change	Joint Fluid	NA	Unclear	50-69	FALSE	FALSE	50-69
ddLKXPPWWM	1	ddLKXPPWWM-1	TISSUE (HEAD)	45	male	ward	competent	NA	NA	NA	unable to grow	confirms treatment choice	Tissue	NA	Rationalisation	35-49	TRUE	TRUE	35-49
ddLLMHQWC	3	ddLLMHQWC-3	TISSUE (EXTRADURAL TISSUE)	69	male	ward	competent	Unable to sequence	unknown	NA	unable to grow	NA	Tissue	NA	Unclear	50-69	FALSE	FALSE	50-69
ddLKXPQQPH	1	ddLKXPQQPH-1	TISSUE (EPIDURAL)	38	male	ITU	NA	Cutibacterium sp.	Amplicon Sorter	contaminant	sample taken while on Abx	confirms treatment choice	Tissue	Cutibacterium	Rationalisation	35-49	TRUE	TRUE	35-49
ddLKXMWHWX	1	ddLKXMWHWX-1	TISSUE (EPIDURAL)	64	male	ward	NA	NA	NA	NA	sample taken while on Abx	confirms treatment choice	Tissue	NA	Rationalisation	50-69	TRUE	TRUE	50-69
ddLLWWMPC	1	ddLLWWMPC-1	TISSUE (EPIDURAL)	69	female	ward	NA	NA	NA	NA	sample taken while on Abx	confirms treatment choice	Tissue	NA	Rationalisation	50-69	TRUE	TRUE	50-69
ddLLMHQWC	2	ddLLMHQWC-2	TISSUE (DEEP SUTURE EXTRACRANIAL)	69	male	ward	competent	NA	unknown	NA	unable to grow	NA	Tissue	NA	Unclear	50-69	FALSE	FALSE	50-69
nnHWPXYWZ	3	nnHWPXYWZ-3	TISSUE (DEEP RIGHT KNEE)	64	female	ward	NA	Unable to amplify	NA	NA	sample taken while on Abx	no change	Joint Fluid	NA	Unclear	50-69	FALSE	FALSE	50-69
nnZZWKZHW	1	nnZZWKZHW-1	TISSUE (BREAST)	66	female	outpatient clinic	competent	NA	NA	NA	sample taken while on Abx	no change	Tissue	NA	Unclear	50-69	FALSE	FALSE	50-69
nnYQXXCYK	2	nnYQXXCYK-2	TISSUE (BONE MARROW)	45	female	outpatient clinic	competent	NA	NA	NA	confirm non-infectious cause	confirms non-infectious cause	Tissue	NA	Rationalisation	35-49	TRUE	TRUE	35-49
bbXKMWZZ	1	bbXKMWZZ-1	TISSUE (BICUSPID VALVE)	35	male	ITU	competent	NA	NA	NA	unable to grow	NA	Tissue	NA	Unclear	35-49	FALSE	FALSE	35-49
bbXXYHCC	1	bbXXYHCC-1	TISSUE (AORTIC)	29	male	ITU	competent	NA	NA	NA	sample taken while on Abx	no change	Tissue	NA	Unclear	26-34	FALSE	FALSE	26-34
bbXXZHWQ	1	bbXXZHWQ-1	TISSUE (AORTIC VALVE)	51	male	ward	immunosuppressed	NA	NA	NA	sample taken while on Abx	no change	Tissue	NA	Unclear	50-69	FALSE	FALSE	50-69
bbXWCYXP	1	bbXWCYXP-1	TISSUE (AORTIC VALVE)	29	female	ward	NA	Staphylococcus sp.	Amplicon Sorter	pathogen	sample taken while on Abx	confirms treatment choice	Tissue	Staphylococcus	Rationalisation	26-34	TRUE	TRUE	26-34
bbMMYXXX	1	bbMMYXXX-1	TISSUE (AORTIC VALVE)	61	male	ward	competent	NA	NA	NA	unable to grow	NA	Tissue	NA	Unclear	50-69	FALSE	FALSE	50-69
nnZCCZKQH	2	nnZCCZKQH-2	TISSUE (AORTIC GRAFT)	62	male	NA	NA	NA	NA	NA	NA	change of Abx therapy	Tissue	NA	Escalation	50-69	TRUE	FALSE	50-69
nnWMQXQWW	1	nnWMQXQWW-1	TISSUE (AORTIC GRAFT)	72	female	ward	competent	Propionibacterium acnes	Kraken	contaminant	NA	NA	Tissue	Propionibacterium	Unclear	70-79	FALSE	FALSE	70-79
nnWMQXQWW	2	nnWMQXQWW-2	TISSUE (AORTIC GRAFT)	72	female	ward	competent	Propionibacterium acnes	Kraken	contaminant	NA	NA	Tissue	Propionibacterium	Unclear	70-79	FALSE	FALSE	70-79
bbXWYXYH	1	bbXWYXYH-1	TISSUE (AORTIC ABSCESS)	41	male	ward	competent	Streptococcus oralis	Amplicon Sorter	pathogen	other	confirms treatment choice	Pus/Abscess	Streptococcus	Rationalisation	35-49	TRUE	TRUE	35-49
bbXXQZZZ	1	bbXXQZZZ-1	TISSUE (ANEURYSM WALL)	32	male	ITU	competent	NA	NA	NA	sample taken while on Abx	stop Abx	Tissue	NA	Rationalisation	26-34	TRUE	TRUE	26-34
nnZKQPKMZ	1	nnZKQPKMZ-1	TISSUE (ABDOMINAL)	73	male	ward	competent	Haemophilus parainfluenzae	Kraken	contaminant	NA	NA	Tissue	Haemophilus	Unclear	70-79	FALSE	FALSE	70-79
bbMCQXCZ	3	bbMCQXCZ-3	TISSUE (AORTIC VALVE)	58	male	ITU	competent	Streptococcus dysgalactiae	Amplicon Sorter	pathogen	expected fastidious organism	change of Abx therapy	Tissue	Streptococcus	Escalation	50-69	TRUE	FALSE	50-69
bbMCQXCZ	1	bbMCQXCZ-1	TISSUE (AORTIC VALVE)	58	male	ITU	competent	NA	NA	NA	expected fastidious organism	NA	Tissue	NA	Unclear	50-69	FALSE	FALSE	50-69
bbMCQXCZ	2	bbMCQXCZ-2	TISSUE (AORTIC VALVE)	58	male	ITU	competent	NA	NA	NA	expected fastidious organism	NA	Tissue	NA	Unclear	50-69	FALSE	FALSE	50-69
nnYQXXCYK	1	nnYQXXCYK-1	TISSUE	45	female	outpatient clinic	competent	NA	NA	NA	confirm non-infectious cause	confirms non-infectious cause	Tissue	NA	Rationalisation	35-49	TRUE	TRUE	35-49
bbXWXYPY	1	bbXWXYPY-1	TISSUE	63	male	ward	competent	Parvimonas micra	Amplicon Sorter	pathogen	other	confirms treatment choice	Tissue	Parvimonas	Rationalisation	50-69	TRUE	TRUE	50-69
nnYQHMXHW	2	nnYQHMXHW-2	TISSUE (LEFT KNEE)	51	male	ward	competent	NA	NA	NA	expected fastidious organism	no change	Joint Fluid	NA	Unclear	50-69	FALSE	FALSE	50-69
rrXCZMCXK	1	rrXCZMCXK-1	SYNOVIAL TISSUE	2	male	ward	competent	Cutibacterium sp.	Amplicon Sorter	NA	NA	NA	Joint Fluid	Cutibacterium	Unclear	00-04	FALSE	FALSE	00-04
rrKPKZKPC	1	rrKPKZKPC-1	SYNOVIAL FLUID	5	male	ward	competent	Kaistobacter sp.	Kraken	contaminant	unable to grow	no change	Joint Fluid	Kaistobacter	Unclear	05-11	FALSE	FALSE	05-11
rrXCZQPCX	1	rrXCZQPCX-1	SYNOVIAL FLUID	0	male	ward	competent	Unable to identify organism	NA	NA	sample taken while on Abx	no change	Joint Fluid	NA	Unclear	00-04	FALSE	FALSE	00-04
nnYPPXPHC	1	nnYPPXPHC-1	SWAB (HICKMAN)	39	female	ward	competent	Enterococcus faecium	Kraken	NA	NA	NA	Swab	Enterococcus	Unclear	35-49	FALSE	FALSE	35-49
nnZQZYHWY	1	nnZQZYHWY-1	SWAB (CONJUNCTIVAL)	18	male	outpatient clinic	competent	Neisseria gonorrhoeae	Amplicon Sorter	pathogen	TAT	confirms treatment choice	Swab	Neisseria	Rationalisation	18-25	TRUE	TRUE	18-25
rrXCZYQXC	2	rrXCZYQXC-2	RT HAND WOUND	0	female	ward	competent	NA	NA	NA	confirm non-infectious cause	stop Abx	Other	NA	Rationalisation	00-04	TRUE	TRUE	00-04
nnHCKWQPC	1	nnHCKWQPC-1	PUS (LIVER)	39	male	ward	competent	Enterobactericeae	Kraken	pathogen	sample taken while on Abx	confirms treatment choice	Pus/Abscess	Enterobactericeae	Rationalisation	35-49	TRUE	TRUE	35-49
nnYCXCPPH	1	nnYCXCPPH-1	PUS (LIVER)	73	male	ward	competent	Proteus mirabilis	Amplicon Sorter	pathogen	unable to grow	no change	Pus/Abscess	Proteus	Unclear	70-79	FALSE	FALSE	70-79
nnWQHZKMC	1	nnWQHZKMC-1	PUS (LIP)	62	female	outpatient clinic	competent	Fusobacterium sp.	Amplicon Sorter	pathogen	NA	NA	Pus/Abscess	Fusobacterium	Unclear	50-69	FALSE	FALSE	50-69
nnHZQZQYW	1	nnHZQZQYW-1	PUS (LEG)	61	male	ward	competent	Streptococcus pyogenes	Amplicon Sorter	pathogen	sample taken while on Abx	confirms treatment choice	Pus/Abscess	Streptococcus	Rationalisation	50-69	TRUE	TRUE	50-69
ddLKXQYYCH	1	ddLKXQYYCH-1	PUS (INTRACRANIAL)	71	male	ward	competent	Cutibacterium acnes	Kraken	pathogen	other	change of Abx therapy	Pus/Abscess	Cutibacterium	Escalation	70-79	TRUE	FALSE	70-79
ddLKXPMPPZ	1	ddLKXPMPPZ-1	PUS (INTRACRANIAL)	49	male	ward	competent	Aggregatibacter sp.	Amplicon Sorter	NA	NA	NA	Pus/Abscess	Aggregatibacter	Unclear	35-49	FALSE	FALSE	35-49
ddLKXMXZPP	1	ddLKXMXZPP-1	PUS (FRONTAL LOBE)	16	female	ward	NA	Cutibacterium sp.	Amplicon Sorter	contaminant	unable to grow	confirms treatment choice	Pus/Abscess	Cutibacterium	Rationalisation	12-17	TRUE	TRUE	12-17
nnHHYWZHQ	1	nnHHYWZHQ-1	PUS (FEMORAL)	29	male	outpatient clinic	competent	Brevundimonas mongoliensis	Amplicon Sorter	NA	unable to grow	change of Abx therapy	Pus/Abscess	Brevundimonas	Escalation	26-34	TRUE	FALSE	26-34
ddLKXMXCWW	1	ddLKXMXCWW-1	PUS (CEREBRAL ABSCESS)	32	male	ward	NA	Cutibacterium acnes	Amplicon Sorter	NA	NA	NA	Pus/Abscess	Cutibacterium	Unclear	26-34	FALSE	FALSE	26-34
ddLCWQYXWM	1	ddLCWQYXWM-1	PUS (BRAIN)	66	female	ward	competent	NA	NA	NA	unable to grow	confirms treatment choice	Pus/Abscess	NA	Rationalisation	50-69	TRUE	TRUE	50-69
ddLKXQWWCY	1	ddLKXQWWCY-1	PUS (BRAIN)	72	male	ward	competent	NA	NA	NA	unable to grow	no change	Pus/Abscess	NA	Unclear	70-79	FALSE	FALSE	70-79
ddLKXPYWXZ	1	ddLKXPYWXZ-1	PUS (BRAIN ABSCESS)	70	female	ward	competent	Campylobacter ureolyticus	Amplicon Sorter	pathogen	unable to grow	confirms treatment choice	Pus/Abscess	Campylobacter	Rationalisation	70-79	TRUE	TRUE	70-79
ddLKXPYWXZ	2	ddLKXPYWXZ-2	PUS (BRAIN ABSCESS)	70	female	ward	competent	NA	NA	NA	other	NA	Pus/Abscess	NA	Unclear	70-79	FALSE	FALSE	70-79
nnYYHYMWQ	1	nnYYHYMWQ-1	PUS (AORTIC)	76	male	ward	competent	Campylobacter concisus	Amplicon Sorter	contaminant	sample taken while on Abx	change of Abx therapy	Pus/Abscess	Campylobacter	Escalation	70-79	TRUE	FALSE	70-79
rrKMKKCZW	1	rrKMKKCZW-1	PLEURAL FLIUD	3	male	ITU	competent	NA	NA	NA	sample taken while on Abx	no change	Other	NA	Unclear	00-04	FALSE	FALSE	00-04
ddLKXMZPP	1	ddLKXMZPP-1	NASAL WASHOUT	16	female	ward	NA	Streptococcus sp.	Amplicon Sorter	pathogen	sample taken while on Abx	confirms treatment choice	Swab	Streptococcus	Rationalisation	12-17	TRUE	TRUE	12-17
nnZZQQQHQ	1	nnZZQQQHQ-1	NA	69	female	ward	competent	Fusobacterium vincentii	Amplicon Sorter	pathogen	unable to grow	confirms treatment choice	Unknown	Fusobacterium	Rationalisation	50-69	TRUE	TRUE	50-69
nnHXXWZZP	1	nnHXXWZZP-1	NA	64	male	ward	competent	NA	NA	NA	unable to grow	no change	Unknown	NA	Unclear	50-69	FALSE	FALSE	50-69
ssCXXKKMHZ/nnHWHXZMC	1	ssCXXKKMHZ/nnHWHXZMC-1	LINE TIP	24	female	ward	immunosuppressed	NA	NA	NA	unable to grow	confirms non-infectious cause	Line-related	NA	Rationalisation	18-25	TRUE	TRUE	18-25
rrXCZYQXC	1	rrXCZYQXC-1	LEFT WOUND FLUID	0	female	ward	competent	NA	NA	NA	confirm non-infectious cause	stop Abx	Fluid (Other)	NA	Rationalisation	00-04	TRUE	TRUE	00-04
rrXCXYZKH	1	rrXCXYZKH-1	JOINT ASPIRATE	1	male	ward	competent	NA	NA	NA	sample taken while on Abx	no change	Joint Fluid	NA	Unclear	00-04	FALSE	FALSE	00-04
rrXCYYZCK	1	rrXCYYZCK-1	JOINT ASPIRATE	1	male	ward	competent	NA	NA	NA	expected fastidious organism	no change	Joint Fluid	NA	Unclear	00-04	FALSE	FALSE	00-04
rrKXQCQPK	1	rrKXQCQPK-1	HEART CLOT	15	male	ward	immunosuppressed	NA	NA	NA	confirm non-infectious cause	confirms non-infectious cause	Other	NA	Rationalisation	12-17	TRUE	TRUE	12-17
nnYMZKYYM	1	nnYMZKYYM-1	FLUID (WRIST)	83	male	ward	competent	NA	NA	NA	other	stop Abx	Fluid (Other)	NA	Rationalisation	80-89	TRUE	TRUE	80-89
ddLCWXPWKK	1	ddLCWXPWKK-1	FLUID (WOUND DRAIN)	43	male	ward	NA	NA	NA	NA	unable to grow	confirms treatment choice	Fluid (Other)	NA	Rationalisation	35-49	TRUE	TRUE	35-49
nnHHCKMYP	1	nnHHCKMYP-1	FLUID (VITREOUS)	69	male	outpatient clinic	competent	NA	NA	NA	unable to grow	confirms treatment choice	Fluid (Other)	NA	Rationalisation	50-69	TRUE	TRUE	50-69
nnHKYKWPK	1	nnHKYKWPK-1	FLUID (VITREOUS)	62	male	outpatient clinic	competent	NA	NA	NA	TAT	stop Abx	Fluid (Other)	NA	Rationalisation	50-69	TRUE	TRUE	50-69
nnZCXHCYK	1	nnZCXHCYK-1	FLUID (VITREOUS)	43	female	ward	immunosuppressed	NA	NA	NA	sample taken while on Abx	change of Abx therapy	Fluid (Other)	NA	Escalation	35-49	TRUE	FALSE	35-49
nnZZQQYXH	1	nnZZQQYXH-1	FLUID (VITREOUS)	75	female	outpatient clinic	competent	NA	NA	NA	sample taken while on Abx	NA	Fluid (Other)	NA	Unclear	70-79	FALSE	FALSE	70-79
nnZZWYQYH	1	nnZZWYQYH-1	FLUID (VITREOUS)	48	female	ward	competent	NA	NA	NA	TAT	stop Abx	Fluid (Other)	NA	Rationalisation	35-49	TRUE	TRUE	35-49
nnWWKPXMH	1	nnWWKPXMH-1	FLUID (VITREOUS)	78	male	outpatient clinic	competent	Propionibacterium acnes	Kraken	contaminant	NA	NA	Fluid (Other)	Propionibacterium	Unclear	70-79	FALSE	FALSE	70-79
nnHZXKPHZ	2	nnHZXKPHZ-2	FLUID (VITREOUS)	61	female	ward	competent	Staphylococcus epidermidis	Amplicon Sorter	contaminant	other	no change	Fluid (Other)	Staphylococcus	Unclear	50-69	FALSE	FALSE	50-69
nnHWQYXCZ	1	nnHWQYXCZ-1	FLUID (VITREOUS)	82	female	NA	competent	Streptococcus dysgalactiae	Amplicon Sorter	pathogen	TAT	change of Abx therapy	Fluid (Other)	Streptococcus	Escalation	80-89	TRUE	FALSE	80-89
nnHWQYXCZ	3	nnHWQYXCZ-3	FLUID (VITREOUS)	82	female	NA	NA	Streptococcus dysgalactiae	Amplicon Sorter	pathogen	NA	NA	Fluid (Other)	Streptococcus	Unclear	80-89	FALSE	FALSE	80-89
nnHHCKMYP	2	nnHHCKMYP-2	FLUID (VITREOUS)	70	male	outpatient clinic	competent	Unable to amplify	NA	NA	sample taken while on Abx	confirms treatment choice	Fluid (Other)	NA	Rationalisation	70-79	TRUE	TRUE	70-79
nnZQZXKQH	1	nnZQZXKQH-1	FLUID (VITREOUS)	31	male	outpatient clinic	competent	Unable to amplify	NA	NA	NA	no change	Fluid (Other)	NA	Unclear	26-34	FALSE	FALSE	26-34
nnZQZZPYM	1	nnZQZZPYM-1	FLUID (VITREOUS)	26	male	outpatient clinic	competent	Unable to amplify	NA	NA	NA	confirms treatment choice	Fluid (Other)	NA	Rationalisation	26-34	TRUE	TRUE	26-34
nnHCQWKKM	1	nnHCQWKKM-1	FLUID (VITREOUS)	33	female	outpatient clinic	immunosuppressed	NA	NA	NA	other	confirms treatment choice	Fluid (Other)	NA	Rationalisation	26-34	TRUE	TRUE	26-34
nnHCZZKXW	1	nnHCZZKXW-1	FLUID (VITREOUS)	82	male	outpatient clinic	competent	NA	NA	NA	other	no change	Fluid (Other)	NA	Unclear	80-89	FALSE	FALSE	80-89
nnYQCPHHW	1	nnYQCPHHW-1	FLUID (VITREOUS)	59	female	ward	competent	NA	NA	NA	other	no change	Fluid (Other)	NA	Unclear	50-69	FALSE	FALSE	50-69
nnZQWZKCX	1	nnZQWZKCX-1	FLUID (VITREOUS)	76	male	NA	NA	NA	NA	NA	unable to grow	stop Abx + start alternative treatment	Fluid (Other)	NA	Rationalisation	70-79	TRUE	TRUE	70-79
nnHYPYPZY	1	nnHYPYPZY-1	FLUID (VITREOUS WASH)	68	male	outpatient clinic	competent	Unable to amplify	NA	NA	NA	no change	Fluid (Other)	NA	Unclear	50-69	FALSE	FALSE	50-69
nnZQWWPYX	1	nnZQWWPYX-1	FLUID (SYNOVIAL KNEE FLUID)	29	male	ward	competent	NA	NA	NA	unable to grow	no change	Joint Fluid	NA	Unclear	26-34	FALSE	FALSE	26-34
ddLKXPCWZP	1	ddLKXPCWZP-1	FLUID (SPINE DRAIN)	31	female	ward	competent	NA	NA	NA	sample taken while on Abx	confirms treatment choice	Fluid (Other)	NA	Rationalisation	26-34	TRUE	TRUE	26-34
nnZQHMMCZ	1	nnZQHMMCZ-1	FLUID (PSOAS PUS)	72	male	ward	competent	Unable to amplify	NA	NA	other	confirms treatment choice	Pus/Abscess	NA	Rationalisation	70-79	TRUE	TRUE	70-79
bbXXXQQM	1	bbXXXQQM-1	FLUID (PLEURAL)	73	male	ITU	competent	NA	NA	NA	unable to grow	no change	Fluid (Other)	NA	Unclear	70-79	FALSE	FALSE	70-79
nnHWZHKMY	1	nnHWZHKMY-1	FLUID (PLEURAL)	64	male	ward	competent	NA	NA	NA	sample taken while on Abx	no change	Fluid (Other)	NA	Unclear	50-69	FALSE	FALSE	50-69
bbXWWPZW	1	bbXWWPZW-1	FLUID (PLEURAL)	46	female	ward	competent	NA	NA	NA	other	confirms treatment choice	Fluid (Other)	NA	Rationalisation	35-49	TRUE	TRUE	35-49
ddLKXPPWWM	2	ddLKXPPWWM-2	FLUID (PLEURAL)	45	male	ward	NA	NA	NA	NA	unable to grow	confirms treatment choice	Fluid (Other)	NA	Rationalisation	35-49	TRUE	TRUE	35-49
nnHKQHHXH	1	nnHKQHHXH-1	FLUID (PLEURAL)	63	female	ward	competent	NA	NA	NA	sample taken while on Abx	change of Abx therapy	Fluid (Other)	NA	Escalation	50-69	TRUE	FALSE	50-69
bbXXMMQX	1	bbXXMMQX-1	FLUID (PLEURAL)	67	female	ward	competent	NA	NA	NA	other	change of Abx therapy	Fluid (Other)	NA	Escalation	50-69	TRUE	FALSE	50-69
nnHCWYPYP	1	nnHCWYPYP-1	FLUID (PLEURAL EFFUSION)	81	female	ward	competent	NA	NA	NA	unable to grow	no change	Joint Fluid	NA	Unclear	80-89	FALSE	FALSE	80-89
nnHXQQWKZ	1	nnHXQQWKZ-1	FLUID (PLEURAL EFFUSION)	76	male	ward	NA	NA	NA	NA	unable to grow	change of Abx therapy	Joint Fluid	NA	Escalation	70-79	TRUE	FALSE	70-79
nnWXYCMQW	1	nnWXYCMQW-1	FLUID (PLEURAL EFFUSION)	85	male	ward	competent	NA	NA	NA	confirm non-infectious cause	confirms non-infectious cause	Joint Fluid	NA	Rationalisation	80-89	TRUE	TRUE	80-89
nnYWKHYXX	1	nnYWKHYXX-1	FLUID (PLEURAL EFFUSION)	68	male	ward	competent	NA	NA	NA	sample taken while on Abx	confirms treatment choice	Joint Fluid	NA	Rationalisation	50-69	TRUE	TRUE	50-69
nnHCHMYXH	1	nnHCHMYXH-1	FLUID (PERICARDIAL)	44	male	ward	immunosuppressed	NA	NA	NA	sample taken while on Abx	confirms non-infectious cause	Fluid (Other)	NA	Rationalisation	35-49	TRUE	TRUE	35-49
nnZQWZWQY	1	nnZQWZWQY-1	FLUID (LIVER ABSCESS)	60	male	ward	competent	Fusobacterium sp.	Amplicon Sorter	pathogen	sample taken while on Abx	change of Abx therapy	Pus/Abscess	Fusobacterium	Escalation	50-69	TRUE	FALSE	50-69
nnZYQWPHY	1	nnZYQWPHY-1	FLUID (LIVER ABSCESS)	63	male	ITU	competent	Fusobacterium sp.	Kraken	NA	NA	NA	Pus/Abscess	Fusobacterium	Unclear	50-69	FALSE	FALSE	50-69
nnWXMHMPQ	1	nnWXMHMPQ-1	FLUID (LEFT KNEE NEAT)	85	male	ward	competent	NA	NA	NA	sample taken while on Abx	stop Abx	Joint Fluid	NA	Rationalisation	80-89	TRUE	TRUE	80-89
nnWXMHMPQ	2	nnWXMHMPQ-2	FLUID (LEFT KNEE DEPOSIT)	85	male	NA	NA	NA	NA	NA	NA	NA	Joint Fluid	NA	Unclear	80-89	FALSE	FALSE	80-89
nnWZQKWWZ	1	nnWZQKWWZ-1	FLUID (LEFT HIP)	58	male	ward	competent	NA	NA	NA	unable to grow	no change	Joint Fluid	NA	Unclear	50-69	FALSE	FALSE	50-69
nnZWHWZPC	1	nnZWHWZPC-1	FLUID (LEFT HIP)	83	male	ward	competent	NA	NA	NA	unable to grow	no change	Joint Fluid	NA	Unclear	80-89	FALSE	FALSE	80-89
nnHCMCHXM	1	nnHCMCHXM-1	FLUID (KNEE)	82	female	ward	competent	Brevundimonas sp.	Amplicon Sorter	NA	unable to grow	confirms treatment choice	Joint Fluid	Brevundimonas	Rationalisation	80-89	TRUE	TRUE	80-89
nnZQKPKHY	1	nnZQKPKHY-1	FLUID (KNEE)	55	female	ward	competent	Corynebacterium accolens	Amplicon Sorter	contaminant	sample taken while on Abx	no change	Joint Fluid	Corynebacterium	Unclear	50-69	FALSE	FALSE	50-69
nnHCCYHKQ	1	nnHCCYHKQ-1	FLUID (KNEE)	22	female	ward	competent	NA	NA	NA	sample taken while on Abx	stop Abx	Joint Fluid	NA	Rationalisation	18-25	TRUE	TRUE	18-25
nnHHQCCWC	1	nnHHQCCWC-1	FLUID (KNEE)	32	female	ward	competent	NA	NA	NA	unable to grow	NA	Joint Fluid	NA	Unclear	26-34	FALSE	FALSE	26-34
nnHWPXYWZ	1	nnHWPXYWZ-1	FLUID (KNEE)	64	female	ward	competent	NA	NA	NA	sample taken while on Abx	no change	Joint Fluid	NA	Unclear	50-69	FALSE	FALSE	50-69
nnHWPXYWZ	2	nnHWPXYWZ-2	FLUID (KNEE)	64	female	ward	competent	NA	NA	NA	sample taken while on Abx	no change	Joint Fluid	NA	Unclear	50-69	FALSE	FALSE	50-69
nnYCZQHMK	1	nnYCZQHMK-1	FLUID (KNEE)	67	male	ward	NA	NA	NA	NA	unable to grow	stop Abx	Joint Fluid	NA	Rationalisation	50-69	TRUE	TRUE	50-69
nnZWYPCQY	1	nnZWYPCQY-1	FLUID (KNEE)	64	female	ward	competent	NA	NA	NA	expected fastidious organism	no change	Joint Fluid	NA	Unclear	50-69	FALSE	FALSE	50-69
nnHHXMCWX	1	nnHHXMCWX-1	FLUID (KNEE)	23	female	ward	immunosuppressed	Unable to amplify	NA	NA	unable to grow	no change	Joint Fluid	NA	Unclear	18-25	FALSE	FALSE	18-25
nnHHZXXKK	1	nnHHZXXKK-1	FLUID (KNEE)	28	male	ward	NA	Unable to amplify	NA	NA	sample taken while on Abx	no change	Joint Fluid	NA	Unclear	26-34	FALSE	FALSE	26-34
nnHWHPZZH	1	nnHWHPZZH-1	FLUID (KNEE)	21	female	ward	immunosuppressed	Unable to amplify	NA	NA	unable to grow	stop Abx	Joint Fluid	NA	Rationalisation	18-25	TRUE	TRUE	18-25
nnWQZQCQQ	1	nnWQZQCQQ-1	FLUID (KNEE)	88	female	ward	competent	NA	NA	NA	confirm non-infectious cause	confirms non-infectious cause	Joint Fluid	NA	Rationalisation	80-89	TRUE	TRUE	80-89
nnWXPYMWX	1	nnWXPYMWX-1	FLUID (KNEE)	68	female	ward	competent	NA	NA	NA	other	no change	Joint Fluid	NA	Unclear	50-69	FALSE	FALSE	50-69
nnHKHXKXH	1	nnHKHXKXH-1	FLUID (KNEE EFFUSION)	64	male	ward	competent	NA	NA	NA	NA	no change	Joint Fluid	NA	Unclear	50-69	FALSE	FALSE	50-69
nnHHHQXKP	1	nnHHHQXKP-1	FLUID (JOINT)	81	male	ward	competent	NA	NA	NA	sample taken while on Abx	no change	Joint Fluid	NA	Unclear	80-89	FALSE	FALSE	80-89
nnHHYZCYH	1	nnHHYZCYH-1	FLUID (JOINT)	41	female	ward	competent	NA	NA	NA	unable to grow	start Abx therapy	Joint Fluid	NA	Escalation	35-49	TRUE	FALSE	35-49
nnHXWXWMW	1	nnHXWXWMW-1	FLUID (JOINT)	71	male	ward	competent	NA	NA	NA	sample taken while on Abx	change of Abx therapy	Joint Fluid	NA	Escalation	70-79	TRUE	FALSE	70-79
nnZCCZKQH	1	nnZCCZKQH-1	FLUID (GROIN PUS)	62	male	ITU	competent	NA	NA	NA	sample taken while on Abx	NA	Pus/Abscess	NA	Unclear	50-69	FALSE	FALSE	50-69
nnHXKQXZC	1	nnHXKQXZC-1	FLUID (ELBOW)	89	male	ward	competent	NA	NA	NA	unable to grow	change of Abx therapy	Fluid (Other)	NA	Escalation	80-89	TRUE	FALSE	80-89
nnHCQKZCX	1	nnHCQKZCX-1	FLUID (DRAIN LEG)	62	male	ward	immunosuppressed	Fusobacterium necrophorum	Amplicon Sorter	pathogen	sample taken while on Abx	confirms treatment choice	Fluid (Other)	Fusobacterium	Rationalisation	50-69	TRUE	TRUE	50-69
ddLLZHPXP	1	ddLLZHPXP-1	FLUID (CSF)	69	female	ward	competent	Acinetobacter sp.	Amplicon Sorter	contaminant	unable to grow	confirms treatment choice	CSF	Acinetobacter	Rationalisation	50-69	TRUE	TRUE	50-69
ddLKXXQHKP	1	ddLKXXQHKP-1	FLUID (CSF)	54	female	ward	competent	Enterococcus sp.	Amplicon Sorter	pathogen	sample taken while on Abx	confirms treatment choice	CSF	Enterococcus	Rationalisation	50-69	TRUE	TRUE	50-69
ddLKXMYWPY	1	ddLKXMYWPY-1	FLUID (CSF)	45	male	ITU	NA	Haemophilus sp.	Kraken	NA	NA	NA	CSF	Haemophilus	Unclear	35-49	FALSE	FALSE	35-49
nnYPZMHKY	1	nnYPZMHKY-1	FLUID (CSF)	60	male	ward	competent	Moraxella sp.	Kraken	pathogen	sample taken while on Abx	confirms treatment choice	CSF	Moraxella	Rationalisation	50-69	TRUE	TRUE	50-69
aaXCCKHPH	1	aaXCCKHPH-1	FLUID (CSF)	0	male	ITU	competent	NA	NA	NA	unable to grow	stop Abx	CSF	NA	Rationalisation	00-04	TRUE	TRUE	00-04
HZPYZHX	1	HZPYZHX-1	FLUID (CSF)	0	female	NA	NA	NA	NA	NA	NA	confirms treatment choice	CSF	NA	Rationalisation	00-04	TRUE	TRUE	00-04
nnHXPPYCP	1	nnHXPPYCP-1	FLUID (CSF)	37	male	ward	competent	NA	NA	NA	sample taken while on Abx	confirms treatment choice	CSF	NA	Rationalisation	35-49	TRUE	TRUE	35-49
nnHYCPZQZ	1	nnHYCPZQZ-1	FLUID (CSF)	77	male	ward	immunosuppressed	NA	NA	NA	confirm non-infectious cause	stop Abx	CSF	NA	Rationalisation	70-79	TRUE	TRUE	70-79
nnHZZMPCY	1	nnHZZMPCY-1	FLUID (CSF)	26	female	ward	competent	NA	NA	NA	unable to grow	confirms treatment choice	CSF	NA	Rationalisation	26-34	TRUE	TRUE	26-34
nnWKMPCCX	1	nnWKMPCCX-1	FLUID (CSF)	38	male	ITU	competent	NA	NA	NA	sample taken while on Abx	stop Abx	CSF	NA	Rationalisation	35-49	TRUE	TRUE	35-49
nnWKMPCCX	2	nnWKMPCCX-2	FLUID (CSF)	38	male	ITU	competent	NA	NA	NA	sample taken while on Abx	stop Abx	CSF	NA	Rationalisation	35-49	TRUE	TRUE	35-49
nnWXKZXHW	1	nnWXKZXHW-1	FLUID (CSF)	50	male	ITU	NA	NA	NA	NA	unable to grow	stop Abx	CSF	NA	Rationalisation	50-69	TRUE	TRUE	50-69
nnYCHYMYC	1	nnYCHYMYC-1	FLUID (CSF)	79	female	ward	competent	NA	NA	NA	sample taken while on Abx	no change	CSF	NA	Unclear	70-79	FALSE	FALSE	70-79
nnYWMYWPZ	1	nnYWMYWPZ-1	FLUID (CSF)	80	male	ward	competent	NA	NA	NA	sample taken while on Abx	confirms treatment choice	CSF	NA	Rationalisation	80-89	TRUE	TRUE	80-89
nnZCXZQHK	1	nnZCXZQHK-1	FLUID (CSF)	71	male	ward	competent	NA	NA	NA	sample taken while on Abx	stop Abx	CSF	NA	Rationalisation	70-79	TRUE	TRUE	70-79
WXCCPPXX/QWX YCC WHHM	1	WXCCPPXX/QWX YCC WHHM-1	FLUID (CSF)	0	male	ward	NA	NA	NA	NA	TAT	stop Abx	CSF	NA	Rationalisation	00-04	TRUE	TRUE	00-04
ddLCWYMYHX	1	ddLCWYMYHX-1	FLUID (CSF)	26	female	ward	competent	Staphylococcus aureus	Amplicon Sorter	pathogen	other	confirms treatment choice	CSF	Staphylococcus	Rationalisation	26-34	TRUE	TRUE	26-34
nnYZYPQYP	3	nnYZYPQYP-3	FLUID (CSF)	71	female	ward	immunosuppressed	Streptococcus sp.	Kraken	pathogen	sample taken while on Abx	change of Abx therapy	CSF	Streptococcus	Escalation	70-79	TRUE	FALSE	70-79
nnHWWPMZW	1	nnHWWPMZW-1	FLUID (CSF)	66	female	ITU	competent	Unable to amplify	NA	NA	sample taken while on Abx	no change	CSF	NA	Unclear	50-69	FALSE	FALSE	50-69
nnZQQKXHP	1	nnZQQKXHP-1	FLUID (CSF)	59	female	ITU	immunosuppressed	Unable to amplify	NA	NA	unable to grow	stop Abx	CSF	NA	Rationalisation	50-69	TRUE	TRUE	50-69
aaKQCQZZQ	1	aaKQCQZZQ-1	FLUID (CSF)	0	female	ITU	competent	NA	NA	NA	sample taken while on Abx	no change	CSF	NA	Unclear	00-04	FALSE	FALSE	00-04
ddLCMZHMPZ	1	ddLCMZHMPZ-1	FLUID (CSF)	59	male	ward	competent	NA	NA	NA	sample taken while on Abx	NA	CSF	NA	Unclear	50-69	FALSE	FALSE	50-69
ddLCXXPCHW	1	ddLCXXPCHW -1	FLUID (CSF)	38	male	ITU	competent	NA	NA	NA	sample taken while on Abx	stop Abx	CSF	NA	Rationalisation	35-49	TRUE	TRUE	35-49
ddLKXHHWZX	1	ddLKXHHWZX-1	FLUID (CSF)	45	female	outpatient clinic	competent	NA	NA	NA	other	no change	CSF	NA	Unclear	35-49	FALSE	FALSE	35-49
ddLKXMCKHQ	1	ddLKXMCKHQ-1	FLUID (CSF)	65	female	ward	NA	NA	NA	NA	unable to grow	stop Abx	CSF	NA	Rationalisation	50-69	TRUE	TRUE	50-69
ddLKXMCWYM	1	ddLKXMCWYM-1	FLUID (CSF)	20	female	ward	competent	NA	NA	NA	unable to grow	confirms treatment choice	CSF	NA	Rationalisation	18-25	TRUE	TRUE	18-25
ddLKXMKZXZ	1	ddLKXMKZXZ-1	FLUID (CSF)	61	female	ward	NA	NA	NA	NA	sample taken while on Abx	confirms treatment choice	CSF	NA	Rationalisation	50-69	TRUE	TRUE	50-69
ddLKXMXHZM	1	ddLKXMXHZM-1	FLUID (CSF)	17	male	ward	NA	NA	NA	NA	sample taken while on Abx	stop Abx	CSF	NA	Rationalisation	12-17	TRUE	TRUE	12-17
ddLKXPQMXK	1	ddLKXPQMXK-1	FLUID (CSF)	68	male	outpatient clinic	competent	NA	NA	NA	unable to grow	confirms treatment choice	CSF	NA	Rationalisation	50-69	TRUE	TRUE	50-69
ddLKXPWKPM	1	ddLKXPWKPM-1	FLUID (CSF)	66	male	ward	competent	NA	NA	NA	unable to grow	confirms treatment choice	CSF	NA	Rationalisation	50-69	TRUE	TRUE	50-69
ddLKXPXKWW	1	ddLKXPXKWW-1	FLUID (CSF)	22	male	outpatient clinic	competent	NA	NA	NA	unable to grow	confirms treatment choice	CSF	NA	Rationalisation	18-25	TRUE	TRUE	18-25
ddLKXPXPPH	1	ddLKXPXPPH-1	FLUID (CSF)	56	male	ward	competent	NA	NA	NA	unable to grow	confirms treatment choice	CSF	NA	Rationalisation	50-69	TRUE	TRUE	50-69
ddLKXQPMHM	1	ddLKXQPMHM-1	FLUID (CSF)	72	female	ward	competent	NA	NA	NA	unable to grow	stop Abx	CSF	NA	Rationalisation	70-79	TRUE	TRUE	70-79
ddLKXQPMZP	1	ddLKXQPMZP-1	FLUID (CSF)	42	male	outpatient clinic	competent	NA	NA	NA	unable to grow	stop Abx	CSF	NA	Rationalisation	35-49	TRUE	TRUE	35-49
ddLKXQPMZP	2	ddLKXQPMZP-2	FLUID (CSF)	42	male	ward	competent	NA	NA	NA	unable to grow	confirms treatment choice	CSF	NA	Rationalisation	35-49	TRUE	TRUE	35-49
ddLKXQPMZP	3	ddLKXQPMZP-3	FLUID (CSF)	42	male	ward	competent	NA	NA	NA	unable to grow	NA	CSF	NA	Unclear	35-49	FALSE	FALSE	35-49
ddLKXQZZZK	1	ddLKXQZZZK-1	FLUID (CSF)	76	male	outpatient clinic	competent	NA	NA	NA	unable to grow	confirms treatment choice	CSF	NA	Rationalisation	70-79	TRUE	TRUE	70-79
ddLLZZPCP	1	ddLLZZPCP-1	FLUID (CSF)	56	male	ward	competent	NA	NA	NA	unable to grow	no change	CSF	NA	Unclear	50-69	FALSE	FALSE	50-69
nnHQKMYMK	1	nnHQKMYMK-1	FLUID (CSF)	79	female	ward	competent	NA	NA	NA	sample taken while on Abx	no change	CSF	NA	Unclear	70-79	FALSE	FALSE	70-79
nnHWKYZWP	1	nnHWKYZWP-1	FLUID (CSF)	29	male	ward	competent	NA	NA	NA	sample taken while on Abx	no change	CSF	NA	Unclear	26-34	FALSE	FALSE	26-34
nnWQHCPWC	1	nnWQHCPWC-1	FLUID (CSF)	76	female	ward	competent	NA	NA	NA	unable to grow	no change	CSF	NA	Unclear	70-79	FALSE	FALSE	70-79
nnYPHXCMC	1	nnYPHXCMC-1	FLUID (CSF)	58	female	ward	competent	NA	NA	NA	sample taken while on Abx	confirms treatment choice	CSF	NA	Rationalisation	50-69	TRUE	TRUE	50-69
nnYPKHHQH	1	nnYPKHHQH-1	FLUID (CSF)	75	male	ward	competent	NA	NA	NA	unable to grow	no change	CSF	NA	Unclear	70-79	FALSE	FALSE	70-79
nnYQMPZKY	1	nnYQMPZKY-1	FLUID (CSF)	37	female	ward	immunosuppressed	NA	NA	NA	sample taken while on Abx	stop Abx	CSF	NA	Rationalisation	35-49	TRUE	TRUE	35-49
nnYYPPYQQ	1	nnYYPPYQQ-1	FLUID (CSF)	59	male	ward	competent	NA	NA	NA	unable to grow	confirms treatment choice	CSF	NA	Rationalisation	50-69	TRUE	TRUE	50-69
nnYZKCCWP	1	nnYZKCCWP-1	FLUID (CSF)	27	female	ward	competent	NA	NA	NA	confirm non-infectious cause	confirms treatment choice	CSF	NA	Rationalisation	26-34	TRUE	TRUE	26-34
nnZQXMMPX	1	nnZQXMMPX-1	FLUID (CSF)	58	female	ward	immunosuppressed	NA	NA	NA	confirm non-infectious cause	stop Abx	CSF	NA	Rationalisation	50-69	TRUE	TRUE	50-69
nnZQXYKYH	1	nnZQXYKYH-1	FLUID (CSF)	83	male	ward	competent	NA	NA	NA	unable to grow	stop Abx	CSF	NA	Rationalisation	80-89	TRUE	TRUE	80-89
nnZYMQKHM	1	nnZYMQKHM-1	FLUID (CSF)	66	female	ITU	immunosuppressed	NA	NA	NA	unable to grow	no change	CSF	NA	Unclear	50-69	FALSE	FALSE	50-69
nnZQWHKXY	1	nnZQWHKXY-1	FLUID (BRONCHOALVEOLAR LAVAGE)	42	female	ward	immunosuppressed	Pseudomonas sp.	Kraken	NA	NA	NA	Fluid (Other)	Pseudomonas	Unclear	35-49	FALSE	FALSE	35-49
nnZCCMQXY	1	nnZCCMQXY-1	FLUID (BREAST ASPIRATION)	39	female	outpatient clinic	competent	NA	NA	NA	sample taken while on Abx	stop Abx	Fluid (Other)	NA	Rationalisation	35-49	TRUE	TRUE	35-49
nnZQWKXCY	1	nnZQWKXCY-1	FLUID (BILOMA BILE)	82	male	ward	immunosuppressed	Streptococcus sp.	Kraken	pathogen	unable to grow	change of Abx therapy	Fluid (Other)	Streptococcus	Escalation	80-89	TRUE	FALSE	80-89
nnHWPYMMH	1	nnHWPYMMH-1	FLUID (ASCITIC)	69	female	ward	competent	NA	NA	NA	unable to grow	confirms treatment choice	Fluid (Other)	NA	Rationalisation	50-69	TRUE	TRUE	50-69
nnYPWPPHK	1	nnYPWPPHK-1	FLUID (ASCITIC)	47	male	ward	competent	NA	NA	NA	unable to grow	no change	Fluid (Other)	NA	Unclear	35-49	FALSE	FALSE	35-49
nnHYYYKHQ	1	nnHYYYKHQ-1	FLUID (AQUEOUS)	62	female	outpatient clinic	competent	Acinetobacter sp.	Amplicon Sorter	NA	NA	NA	Fluid (Other)	Acinetobacter	Unclear	50-69	FALSE	FALSE	50-69
nnHWQYXCZ	2	nnHWQYXCZ-2	FLUID (AQUEOUS)	82	female	NA	NA	NA	NA	NA	NA	NA	Fluid (Other)	NA	Unclear	80-89	FALSE	FALSE	80-89
nnHZXKPHZ	1	nnHZXKPHZ-1	FLUID (AQUEOUS)	61	female	ward	competent	NA	NA	NA	other	no change	Fluid (Other)	NA	Unclear	50-69	FALSE	FALSE	50-69
nnWXYCXWP	1	nnWXYCXWP-1	FLUID (AQUEOUS)	86	male	ward	competent	NA	NA	NA	sample taken while on Abx	no change	Fluid (Other)	NA	Unclear	80-89	FALSE	FALSE	80-89
nnZZCWYZW	1	nnZZCWYZW-1	FLUID (AQUEOUS)	63	male	outpatient clinic	competent	NA	NA	NA	TAT	confirms treatment choice	Fluid (Other)	NA	Rationalisation	50-69	TRUE	TRUE	50-69
nnHHCXMQW	1	nnHHCXMQW-1	FLUID (AQUEOUS)	68	female	outpatient clinic	competent	NA	NA	NA	other	confirms treatment choice	Fluid (Other)	NA	Rationalisation	50-69	TRUE	TRUE	50-69
nnHYHZXCK	1	nnHYHZXCK-1	FLUID (ANKLE ASPIRATE)	29	female	ward	competent	NA	NA	NA	sample taken while on Abx	stop Abx	Joint Fluid	NA	Rationalisation	26-34	TRUE	TRUE	26-34
nnHYHZXCK	2	nnHYHZXCK-2	FLUID (ANKLE ASPIRATE)	29	female	NA	NA	NA	NA	NA	sample taken while on Abx	stop Abx	Joint Fluid	NA	Rationalisation	26-34	TRUE	TRUE	26-34
nnWQYMCCX	2	nnWQYMCCX -2	EYE SWAB	70	female	NA	NA	NA	NA	NA	NA	NA	Swab	NA	Unclear	70-79	FALSE	FALSE	70-79
rrXCZHHZQ	1	rrXCZHHZQ-1	CSF	0	male	ITU	competent	Streptococcus intermedius	Amplicon Sorter	contaminant	sample taken while on Abx	no change	CSF	Streptococcus	Unclear	00-04	FALSE	FALSE	00-04
rrKPZQXPP	1	rrKPZQXPP-1	CSF	7	male	ITU	competent	NA	NA	NA	expected fastidious organism	stop Abx	CSF	NA	Rationalisation	05-11	TRUE	TRUE	05-11
rrXCZZHPY	1	rrXCZZHPY-1	CSF	3	male	ITU	competent	NA	NA	NA	sample taken while on Abx	confirms non-infectious cause	CSF	NA	Rationalisation	00-04	TRUE	TRUE	00-04
nnHYWKHWY	1	nnHYWKHWY-1	CORNEAL IMPRESSION MEMBRANE	56	male	ward	competent	NA	NA	NA	sample taken while on Abx	NA	Swab	NA	Unclear	50-69	FALSE	FALSE	50-69
nnWQYMCCX	1	nnWQYMCCX -1	CORNEAL IMPRESSION MEMBRANE	70	female	outpatient clinic	competent	NA	NA	NA	sample taken while on Abx	NA	Swab	NA	Unclear	70-79	FALSE	FALSE	70-79
nnZQHYHMZ	1	nnZQHYHMZ-1	CORNEAL IMPRESSION MEMBRANE	51	female	outpatient clinic	competent	NA	NA	NA	TAT	confirms treatment choice	Swab	NA	Rationalisation	50-69	TRUE	TRUE	50-69
bbXWWWPX	1	bbXWWWPX-1	BRONCHIAL LAVAGE	55	female	ITU	competent	Bacteroides spp.	Amplicon Sorter	contaminant	unable to grow	no change	Respiratory	Bacteroides	Unclear	50-69	FALSE	FALSE	50-69
ssCXXKKMHZ	2	ssCXXKKMHZ-2	BLOOD CULTURE (ANAEROBIC)	43	female	NA	NA	NA	NA	NA	other	stop Abx	Blood Culture	NA	Rationalisation	35-49	TRUE	TRUE	35-49
ssCXXKKMHZ	1	ssCXXKKMHZ-1	BLOOD CULTURE (AEROBIC)	24	female	ward	immunosuppressed	NA	NA	NA	other	confirms treatment choice	Blood Culture	NA	Rationalisation	18-25	TRUE	TRUE	18-25
nnZQHCMMY	1	nnZQHCMMY-1	BLOOD CULTURE	59	female	ward	competent	Akkermansia muciniphila	Amplicon Sorter	pathogen	unable to ID	change of Abx therapy	Blood Culture	Akkermansia	Escalation	50-69	TRUE	FALSE	50-69
nnYMKZCZW	1	nnYMKZCZW-1	BLOOD CULTURE	71	female	ward	immunosuppressed	Campylobacter upsaliensis	Amplicon Sorter	pathogen	unable to ID	confirms treatment choice	Blood Culture	Campylobacter	Rationalisation	70-79	TRUE	TRUE	70-79
nnWYQMKQZ	1	nnWYQMKQZ-1	BLOOD CULTURE	60	male	ward	competent	Capnocytophaga felis	Amplicon Sorter	pathogen	unable to grow	confirms treatment choice	Blood Culture	Capnocytophaga	Rationalisation	50-69	TRUE	TRUE	50-69
nnHKQHQYK	1	nnHKQHQYK-1	BLOOD CULTURE	33	male	ward	immunosuppressed	Hazenella coriacea	Amplicon Sorter	contaminant	unable to ID	stop Abx	Blood Culture	Hazenella	Rationalisation	26-34	TRUE	TRUE	26-34
nnWQMPPCH	1	nnWQMPPCH-1	BLOOD CULTURE	71	female	ITU	competent	NA	NA	NA	unable to grow	no change	Blood Culture	NA	Unclear	70-79	FALSE	FALSE	70-79
nnZWCWCCW	1	nnZWCWCCW-1	BLOOD CULTURE	50	female	ITU	competent	NA	NA	NA	other	no change	Blood Culture	NA	Unclear	50-69	FALSE	FALSE	50-69
ssCXKCQZHQ/nnZZXHYCP	1	ssCXKCQZHQ/nnZZXHYCP-1	BLOOD CULTURE	43	female	NA	NA	NA	NA	NA	unable to grow	stop Abx	Blood Culture	NA	Rationalisation	35-49	TRUE	TRUE	35-49
nnYZYPQYP	2	nnYZYPQYP-2	BLOOD CULTURE	71	female	ward	immunosuppressed	Streptococcus pneumoniae	Amplicon Sorter	pathogen	sample taken while on Abx	change of Abx therapy	Blood Culture	Streptococcus	Escalation	70-79	TRUE	FALSE	70-79
nnWCWMKXX	1	nnWCWMKXX-1	BLOOD CULTURE	48	male	ward	competent	NA	NA	NA	unable to ID	no change	Blood Culture	NA	Unclear	35-49	FALSE	FALSE	35-49
nnYKCXZZM	1	nnYKCXZZM-1	BLOOD CULTURE	79	female	ward	competent	NA	NA	NA	unable to grow	confirms treatment choice	Blood Culture	NA	Rationalisation	70-79	TRUE	TRUE	70-79
nnYKCXZZM	2	nnYKCXZZM-2	BLOOD CULTURE	79	female	ward	competent	NA	NA	NA	unable to grow	confirms treatment choice	Blood Culture	NA	Rationalisation	70-79	TRUE	TRUE	70-79
nnYZYPMHC	1	nnYZYPMHC-1	BLOOD CULTURE	62	female	ward	competent	NA	NA	NA	sample taken while on Abx	stop Abx	Blood Culture	NA	Rationalisation	50-69	TRUE	TRUE	50-69
nnYZYPQYP	1	nnYZYPQYP-1	BLOOD CULTURE	71	female	ward	immunosuppressed	NA	NA	NA	sample taken while on Abx	change of Abx therapy	Blood Culture	NA	Escalation	70-79	TRUE	FALSE	70-79
