# Supplementary material for: Implementing portable, real-time 16S rRNA sequencing in the healthcare sector enhances antimicrobial stewardship
Source: eBioMedicine. 2026 Jun 10;129:106317. doi: 10.1016/j.ebiom.2026.106317 (PMC13347615; doi:10.1016/j.ebiom.2026.106317)
Supplement: Supplementary File S3 [file mmc3.csv]

genus	n	percentage
Streptococcus	10	18.2
Cutibacterium	6	10.9
Fusobacterium	5	9.1
Campylobacter	3	5.5
Corynebacterium	3	5.5
Propionibacterium	3	5.5
Staphylococcus	3	5.5
Acinetobacter	2	3.6
Brevundimonas	2	3.6
Enterococcus	2	3.6
Haemophilus	2	3.6
Mycobacterium	2	3.6
Aggregatibacter	1	1.8
Akkermansia	1	1.8
Bacteroides	1	1.8
Capnocytophaga	1	1.8
Enterobactericeae	1	1.8
Hazenella	1	1.8
Kaistobacter	1	1.8
Moraxella	1	1.8
Neisseria	1	1.8
Parvimonas	1	1.8
Proteus	1	1.8
Pseudomonas	1	1.8
